# Supplementary material for: Pharmacometabolomics reveals urinary diacetylspermine as a biomarker of doxorubicin effectiveness in triple negative breast cancer
Source: NPJ Precis Oncol. 2022 Oct 7;6:70. doi: 10.1038/s41698-022-00313-4 (PMC9547066; doi:10.1038/s41698-022-00313-4)
Supplement: Supplementary file 2 — Supplemental Data 1 [file 41698_2022_313_MOESM2_ESM.xlsx]

## Sheet: Supplemental_Table_1_UrineMetab
Supplemental Table 1. Significantly altered urine metabolic features by repeated measure two-way ANOVA analysis
Number	Feature	Tumor_Treatment(raw.p)	Tumor_Treatment(adj.p)	Time(raw.p)	Time(adj.p)	Interaction(raw.p)	Interaction(adj.p)
1	X8.50_287.2451m.z	6.34e-06	7.39e-05	6.45e-14	2.05e-11	1.26e-11	4.82e-08
2	X0.59_169.0175m.z	1.7e-05	0.00015056	6.77e-13	1.62e-10	1.29e-09	2.46e-06
3	X3.39_147.0663m.z	2.56e-11	3.27e-08	5.1e-07	1.08e-05	2.93e-09	3.73e-06
4	X3.62_307.1608n	2.92e-10	1.59e-07	3.97e-09	2.08e-07	5.95e-09	5.69e-06
5	X0.88_150.9895m.z	0.0012248	0.0040292	0.6265	0.70671	1.01e-07	7.73e-05
6	X3.43_133.0506m.z	5.17e-12	1.98e-08	0.00014593	0.00095077	2.75e-07	0.00017529
7	X4.47_425.0339m.z	1.43e-05	0.00013509	1.73e-05	0.00017011	3.39e-07	0.00017744
8	X4.47_113.0247m.z	0.00038246	0.0015845	0.00027252	0.0015862	3.71e-07	0.00017744
9	X4.47_193.0354m.z	3.86e-05	0.0002723	6.44e-05	0.00049503	4.78e-07	0.00020323
10	X0.50_396.2594m.z	8.99e-06	9.55e-05	0.0033232	0.012902	6.4e-07	0.00024459
11	X4.25_105.0195m.z	0.00012931	0.00067183	8.56e-10	5.85e-08	7.14e-07	0.00024812
12	X4.00_468.0283n	1.9e-08	1.43e-06	1.63e-06	2.59e-05	1.51e-06	0.00048206
13	X3.97_429.0652m.z	1.15e-06	2.28e-05	4.2e-06	5.44e-05	1.77e-06	0.00052168
14	X4.33_302.1608m.z	0.00014857	0.00075051	0.043366	0.10205	2.38e-06	0.00065038
15	X0.41_210.0175n	5.04e-11	4.82e-08	0.00074144	0.0036937	3.37e-06	0.00085867
16	X0.43_234.9893m.z	3.24e-07	1e-05	1.86e-05	0.0001814	3.71e-06	0.00088699
17	X2.32_218.9871m.z	0.00041097	0.0016772	3.67e-05	0.00031232	4.95e-06	0.0011137
18	X0.44_305.1050m.z	4.02e-10	1.76e-07	2.52e-05	0.00023008	5.91e-06	0.0012557
19	X3.97_413.0906m.z	7.72e-08	3.75e-06	1.41e-06	2.29e-05	7.88e-06	0.0015061
20	X0.51_123.0561m.z	0.0010578	0.00357	0.069636	0.14583	7.77e-06	0.0015061
21	X0.50_472.3244m.z	1.12e-05	0.00011238	0.0057235	0.020153	9.42e-06	0.0017154
22	X1.19_144.0454m.z	7.37e-07	1.66e-05	0.67312	0.74674	1.15e-05	0.0019041
23	X0.79_219.0454m.z	0.86802	0.89085	2.08e-05	0.00019982	1.13e-05	0.0019041
24	X3.90_190.1204m.z	0.0017679	0.0053315	3.54e-12	5.57e-10	1.28e-05	0.002046
25	X3.97_177.0405m.z	3.71e-06	5.14e-05	2.18e-05	0.0002064	1.38e-05	0.0021061
26	X3.66_221.1026m.z	2.06e-09	5.54e-07	4.66e-05	0.00038423	1.64e-05	0.0024103
27	X1.29_132.1392m.z	0.00012396	0.00065445	2.84e-19	1.09e-15	1.7e-05	0.0024103
28	X1.02_185.0250m.z	0.0013313	0.0042967	0.0030957	0.012217	2e-05	0.0027273
29	X0.41_132.0477m.z	0.0040828	0.010178	0.006283	0.021684	2.35e-05	0.0029903
30	X0.40_423.9569m.z	0.018977	0.035537	0.020021	0.05572	2.27e-05	0.0029903
31	X0.79_243.0168m.z	1.72e-05	0.00015145	0.00079018	0.003904	2.87e-05	0.0034036
32	X4.30_170.0476m.z	5.55e-05	0.00036087	7.69e-05	0.0005594	3.03e-05	0.0034036
33	X3.53_411.1092m.z	8.41e-05	0.00049752	1.61e-18	3.08e-15	2.83e-05	0.0034036
34	X2.54_137.0719m.z	0.0927	0.13618	5.85e-13	1.49e-10	2.94e-05	0.0034036
35	X0.73_397.1427m.z	8.21e-07	1.77e-05	0.01488	0.044282	4.4e-05	0.0043136
36	X2.95_102.0923m.z	5.02e-06	6.25e-05	5.57e-06	6.81e-05	4.4e-05	0.0043136
37	X0.46_239.0592m.z	9.88e-06	0.00010324	4.52e-12	6.65e-10	4.27e-05	0.0043136
38	X2.64_116.1079m.z	0.00037028	0.0015424	3.8e-05	0.00031989	3.99e-05	0.0043136
39	X1.82_134.1184m.z	0.001113	0.0037301	1.02e-06	1.84e-05	4.32e-05	0.0043136
40	X0.41_212.0021m.z	0.0096393	0.020467	0.046348	0.10727	5.27e-05	0.0050354
41	X0.92_121.0419n	1.26e-08	1.13e-06	0.00022766	0.0013624	6.44e-05	0.006004
42	X4.27_136.0643m.z	1.82e-05	0.00015741	0.0059265	0.020773	8.02e-05	0.0071423
43	X3.87_190.1430m.z	0.0032498	0.0085235	6.28e-07	1.27e-05	8.03e-05	0.0071423
44	X3.62_180.0635n	0.0301	0.052534	0.48248	0.5898	8.96e-05	0.0077855
45	X2.13_224.1001n	0.0094718	0.020167	2.44e-05	0.00022605	9.49e-05	0.0080643
46	X1.25_224.0230m.z	3.97e-06	5.35e-05	3.01e-06	4.25e-05	0.00010154	0.0084414
47	X2.71_367.2717m.z	0.0032954	0.0086193	0.81046	0.85354	0.00010767	0.0087601
48	X2.47_398.2903n	0.012138	0.024742	0.053029	0.11866	0.00011072	0.0088208
49	X3.94_174.0871m.z	0.00018259	0.00087388	0.0024255	0.0099949	0.00011443	0.0089302
50	X1.07_117.1164n	0.0022433	0.0064353	2.07e-07	4.94e-06	0.00013062	0.0099895
51	X2.71_483.2704m.z	0.0022545	0.0064582	0.33506	0.46149	0.00014299	0.010721
52	X3.93_221.1290m.z	2.62e-05	0.0002079	1.91e-06	2.94e-05	0.00016795	0.012351
53	X0.44_279.9959m.z	0.14389	0.19658	0.063315	0.13556	0.00017628	0.012718
54	X1.62_295.3172m.z	8.66e-05	0.00050817	8.74e-06	9.91e-05	0.00018073	0.012798
55	X3.17_456.0610m.z	0.072529	0.11076	0.011238	0.03508	0.00021358	0.01485
56	X0.74_157.1233m.z	4.15e-10	1.76e-07	2.16e-05	0.00020546	0.00022502	0.015365
57	X3.87_317.1964m.z	0.00032452	0.0013943	4.42e-11	5.12e-09	0.00023445	0.015719
58	X1.96_308.0776m.z	0.11062	0.15791	0.021346	0.058599	0.00023842	0.015719
59	X0.36_281.0277m.z	3.19e-06	4.65e-05	0.0024691	0.010142	0.00025138	0.016047
60	X1.44_183.0728m.z	0.00035877	0.0015043	1.21e-07	3.14e-06	0.00025179	0.016047
61	X1.62_295.2246m.z	2.75e-05	0.00021365	3.01e-06	4.25e-05	0.00026617	0.016686
62	X1.73_146.1185m.z	1.33e-06	2.52e-05	3.15e-14	1.22e-11	0.00029508	0.0182
63	X4.70_352.0606m.z	1.79e-06	3.08e-05	0.001177	0.0054823	0.00030115	0.018279
64	X2.48_493.2904m.z	0.020635	0.038138	0.18573	0.30521	0.00031652	0.018912
65	X3.39_229.0702m.z	2.46e-11	3.27e-08	0.000333	0.0018644	0.000344	0.019553
66	X3.01_137.0355m.z	1.64e-07	5.85e-06	3.2e-12	5.32e-10	0.00035281	0.019553
67	X3.97_195.0510m.z	2.1e-05	0.00017687	0.0002776	0.0016055	0.0003422	0.019553
68	X2.71_444.3061n	0.0043679	0.010728	0.70292	0.76822	0.00034896	0.019553
69	X3.42_144.1036m.z	0.83262	0.86122	2.07e-05	0.00019874	0.00033857	0.019553
70	X1.97_293.0799m.z	5.35e-09	8.89e-07	2.65e-10	2.32e-08	0.00036233	0.019793
71	X2.72_423.2281m.z	0.0027273	0.0074655	0.016895	0.048885	0.00037286	0.020082
72	X2.35_539.2490m.z	0.00193	0.0057123	1.05e-06	1.86e-05	0.00038534	0.020466
73	X1.25_113.0960n	3.12e-09	6.63e-07	0.0039821	0.014944	0.00044093	0.023098
74	X3.97_448.0665m.z	0.011451	0.023631	9.26e-08	2.66e-06	0.00045347	0.023433
75	X3.97_176.1038m.z	0.00015647	0.00078036	0.13248	0.23729	0.00046779	0.023537
76	X0.41_250.9656n	0.75174	0.78607	0.29424	0.42269	0.00046355	0.023537
77	X1.42_316.2128m.z	0.0013023	0.0042167	0.0051442	0.018523	0.00050623	0.025071
78	X2.95_309.1105m.z	0.18108	0.23795	4.47e-06	5.68e-05	0.00051139	0.025071
79	X0.49_165.1336m.z	1.29e-07	5.08e-06	0.16189	0.27489	0.00059059	0.025959
80	X3.67_324.0738m.z	5.97e-06	7.11e-05	0.0001855	0.0011484	0.00057996	0.025959
81	X0.37_271.9983n	2.02e-05	0.00017249	0.031141	0.078585	0.00055513	0.025959
82	X1.24_337.0768m.z	2.64e-05	0.00020854	6.68e-05	0.00050667	0.0005847	0.025959
83	X0.40_265.0741m.z	4.5e-05	0.00030503	1.1e-07	3e-06	0.00054381	0.025959
84	X4.85_351.0566m.z	0.00012501	0.00065483	7.26e-05	0.00053775	0.0005615	0.025959
85	X1.54_170.0614m.z	0.00021524	0.00098929	0.26143	0.38759	0.00058232	0.025959
86	X0.70_481.3019m.z	0.0032183	0.0084658	0.24179	0.36735	0.00054935	0.025959
87	X1.54_116.0836n	0.0038073	0.0096291	0.029644	0.075875	0.00058461	0.025959
88	X4.18_160.1341m.z	0.67394	0.71667	0.17326	0.28844	0.00065437	0.028436
89	X0.44_159.0099m.z	0.0015523	0.0048379	1.52e-07	3.86e-06	0.00068482	0.029097
90	X0.61_495.3169m.z	0.0069594	0.015572	0.65432	0.72991	0.00067911	0.029097
91	X1.72_107.0502m.z	0.0021953	0.0063358	0.0050864	0.018349	0.00069596	0.029246
92	X1.35_168.0437m.z	7.11e-08	3.58e-06	7.68e-08	2.29e-06	0.00072484	0.030128
93	X2.62_116.0354m.z	0.034704	0.059252	0.063771	0.13639	0.00077536	0.031881
94	X1.09_170.0928m.z	5.23e-06	6.45e-05	0.13965	0.24643	0.00081412	0.032811
95	X4.45_304.1753m.z	8.11e-05	0.00048286	0.0035029	0.013476	0.00082177	0.032811
96	X0.41_212.0826m.z	0.012154	0.024762	0.067964	0.14339	0.00082371	0.032811
97	X0.92_237.0236m.z	0.027661	0.048834	0.16737	0.28109	0.00085476	0.033697
98	X0.77_544.1825m.z	1.13e-07	4.73e-06	0.012111	0.03741	0.00087993	0.034335
99	X1.44_243.0772m.z	2.17e-07	7.62e-06	0.0025364	0.010362	0.00093021	0.035637
100	X3.10_292.0860m.z	0.10937	0.15635	0.49354	0.59915	0.00093193	0.035637
101	X3.01_93.0459m.z	4.25e-07	1.19e-05	3e-11	3.7e-09	0.00096633	0.036228
102	X1.26_297.1629n	0.65418	0.69896	0.83577	0.87097	0.00096509	0.036228
103	X1.01_88.0160n	3.08e-05	0.00023206	0.03324	0.082645	0.00098991	0.036752
104	X0.41_309.9753m.z	0.084668	0.12598	0.069571	0.14578	0.0010156	0.037341
105	X0.47_237.0677n	7.5e-07	1.68e-05	0.0025037	0.010262	0.0010326	0.037605
106	X0.44_763.6100n	0.14879	0.20188	0.00093587	0.0045186	0.0010503	0.037888
107	X2.71_383.2659m.z	0.0012916	0.0041893	0.86659	0.89322	0.0011075	0.039582
108	X4.14_252.0559m.z	0.002846	0.0076968	0.032755	0.081706	0.0011305	0.040028
109	X3.85_100.0281n	0.0067888	0.015271	0.00064103	0.0032728	0.0011854	0.041588
110	X1.45_168.1034m.z	0.0020458	0.0059738	0.025029	0.066191	0.0011985	0.041666
111	X0.99_116.1080m.z	0.15802	0.21262	6.18e-10	4.54e-08	0.0014134	0.048691
112	X1.57_284.1338m.z	9.15e-08	4.32e-06	8.33e-12	1.1e-09	0.0014556	0.049698
113	X1.07_578.2314m.z	0.0019356	0.0057245	0.30436	0.43202	0.0015637	0.051995
114	X0.63_365.2535m.z	0.0027582	0.0075182	0.061249	0.13218	0.0015389	0.051995
115	X5.48_941.0134m.z	6.99e-07	1.6e-05	7.57e-09	3.4e-07	0.001625	0.052821
116	X1.52_276.1113n	9.87e-05	0.00055442	1.3e-09	8.05e-08	0.0016306	0.052821
117	X2.34_116.0715n	0.0086908	0.018734	0.28507	0.41323	0.0016349	0.052821
118	X1.62_295.1296m.z	2.14e-05	0.00017897	1.89e-06	2.93e-05	0.0017164	0.053363
119	X1.38_507.1700m.z	0.0054342	0.012763	4.18e-06	5.44e-05	0.0017046	0.053363
120	X3.30_281.1078m.z	0.010063	0.021154	6.1e-07	1.25e-05	0.0016972	0.053363
121	X3.85_144.1035m.z	0.0060623	0.01394	0.25808	0.38391	0.0017611	0.054309
122	X2.68_114.0923m.z	0.44446	0.50599	0.00072368	0.0036317	0.0018096	0.055359
123	X3.15_172.1085m.z	0.00026811	0.0011963	0.00013687	0.00089929	0.0018377	0.055772
124	X2.34_230.9968m.z	0.0010538	0.0035599	0.046292	0.10722	0.0019279	0.05805
125	X0.47_169.0603m.z	3.81e-08	2.27e-06	3.64e-12	5.57e-10	0.0020436	0.058959
126	X1.54_421.1325m.z	7.83e-05	0.00046848	0.0030103	0.011954	0.0020626	0.058959
127	X3.37_365.0207m.z	0.0028107	0.0076181	0.070187	0.14642	0.0020115	0.058959
128	X0.49_195.0334m.z	0.0038865	0.0097776	0.094797	0.18299	0.002066	0.058959
129	X3.55_173.0932m.z	0.38826	0.45279	0.0041806	0.015539	0.0020242	0.058959
130	X0.99_142.9979m.z	0.0054586	0.012782	0.0062304	0.021561	0.0021055	0.059641
131	X1.36_348.0875m.z	8.46e-05	0.00049853	2.14e-05	0.00020401	0.0021577	0.06067
132	X3.12_360.0690m.z	0.90667	0.92382	0.0001028	0.00070452	0.0022688	0.063329
133	X0.44_307.1198m.z	1.64e-07	5.85e-06	0.03773	0.091606	0.0023904	0.06483
134	X2.94_401.1568m.z	0.0002448	0.0011039	8.25e-12	1.1e-09	0.0023749	0.06483
135	X2.34_500.9565m.z	0.003537	0.0091352	0.0038428	0.014478	0.0023602	0.06483
136	X4.85_112.0170n	7.21e-05	0.00044197	0.00019494	0.0011966	0.0024304	0.06545
137	X4.21_241.1247m.z	2.44e-05	0.00019784	0.0021464	0.0089968	0.0024847	0.066444
138	X0.50_149.0981m.z	1.02e-06	2.09e-05	7.69e-05	0.0005594	0.0026754	0.071048
139	X1.57_250.0726m.z	3.13e-05	0.00023397	2.8e-05	0.00024945	0.002738	0.071224
140	X1.38_143.0010m.z	0.0041452	0.01031	0.017369	0.049753	0.0027282	0.071224
141	X0.44_850.5918m.z	0.021768	0.039846	0.0014734	0.0065667	0.0027258	0.071224
142	X3.39_144.0669m.z	0.00012535	0.00065576	0.58602	0.67559	0.0028013	0.071944
143	X0.41_438.9662m.z	0.0012727	0.0041356	0.0001145	0.00077493	0.0028033	0.071944
144	X0.47_259.1059m.z	6.65e-10	2.31e-07	1.3e-05	0.0001358	0.0028342	0.072253
145	X4.00_219.0491m.z	8.68e-07	1.85e-05	0.00025224	0.0014847	0.002869	0.072657
146	X0.41_212.1607m.z	0.015796	0.03077	0.11949	0.21989	0.0030784	0.07694
147	X0.76_299.0403m.z	0.00019921	0.00093242	0.010454	0.033094	0.0031443	0.078076
148	X0.57_221.8005m.z	7.96e-06	8.64e-05	0.00026792	0.0015642	0.0031775	0.078391
149	X1.15_170.1231m.z	1.39e-06	2.59e-05	3.8e-05	0.00031989	0.0032118	0.07873
150	X3.93_503.2747m.z	1.01e-07	4.58e-06	0.0060904	0.021172	0.0032371	0.078845
151	X0.74_215.0186m.z	2.89e-05	0.00022078	0.00033048	0.001853	0.0033111	0.080138
152	X2.22_464.1518n	0.013413	0.02691	1.96e-08	7.51e-07	0.0034025	0.081319
153	X5.48_941.3474m.z	4.62e-07	1.24e-05	2.28e-09	1.3e-07	0.0035886	0.085235
154	X0.76_205.1076m.z	3.64e-06	5.08e-05	1.94e-07	4.79e-06	0.0038033	0.089238
155	X4.05_160.1088m.z	0.047831	0.077998	5.19e-08	1.71e-06	0.0038038	0.089238
156	X3.12_606.0767m.z	0.31318	0.37731	0.0035214	0.013534	0.0038822	0.089972
157	X0.43_292.0590n	5.35e-09	8.89e-07	9.65e-09	4.15e-07	0.0039576	0.090621
158	X4.72_276.1450m.z	0.009898	0.020923	0.0087197	0.028597	0.0040155	0.091401
159	X1.26_112.0515m.z	0.00064561	0.0023992	2.42e-10	2.26e-08	0.0043608	0.096119
160	X0.92_564.2005n	0.0029099	0.0078307	0.19363	0.31466	0.0042772	0.096119
161	X0.40_93.0346m.z	0.09351	0.13711	0.01518	0.044859	0.0044441	0.09711
162	X1.52_331.0129m.z	0.018204	0.034434	5.72e-06	6.97e-05	0.0044961	0.097689
163	X1.49_100.0042m.z	9.04e-07	1.91e-05	0.00033982	0.0018915	0.0048823	0.10489
164	X4.63_287.1061n	0.061784	0.096829	0.0091347	0.029729	0.0049443	0.10504
165	X0.64_258.0080m.z	0.10916	0.15628	1.29e-05	0.0001358	0.0049395	0.10504
166	X1.04_191.0086m.z	0.00020672	0.00095701	0.013024	0.039748	0.0050012	0.10566
167	X4.24_214.0509m.z	0.006141	0.014087	0.16162	0.27457	0.00512	0.10699
168	X0.50_236.1399n	2.41e-06	3.77e-05	0.00024572	0.00145	0.0052791	0.10795
169	X0.95_307.0474m.z	3.44e-05	0.00024838	0.00042592	0.0022907	0.005251	0.10795
170	X0.36_342.0427m.z	0.0019606	0.0057806	0.8981	0.91673	0.0052563	0.10795
171	X1.52_530.2756n	0.0020466	0.0059738	0.26652	0.39217	0.005263	0.10795
172	X0.92_137.0350m.z	7.68e-05	0.0004613	0.00040292	0.0021917	0.0053553	0.10893
173	X0.41_453.3441m.z	0.0036279	0.0092773	0.20673	0.32808	0.0053954	0.10916
174	X2.88_207.9782m.z	5e-06	6.25e-05	5.03e-05	0.00040652	0.0054759	0.10999
175	X0.50_316.1237m.z	0.00012037	0.00064195	0.1863	0.30589	0.0055151	0.10999
176	X0.41_249.1041m.z	0.0088721	0.01906	0.0022242	0.0092448	0.0055225	0.10999
177	X2.48_176.1652m.z	0.013196	0.026591	0.019314	0.054261	0.0055587	0.11014
178	X3.67_529.2929m.z	5.91e-06	7.06e-05	0.076031	0.15573	0.0057266	0.11288
179	X4.27_330.1919m.z	7.9e-09	1.06e-06	0.0021252	0.0089507	0.0057865	0.1129
180	X0.92_282.0969n	0.015001	0.029478	0.43216	0.54921	0.0058166	0.11291
181	X2.29_144.1030m.z	9.67e-05	0.00054604	2.1e-05	0.00020088	0.0059396	0.11414
182	X0.50_702.5680n	0.0077323	0.016974	0.0002002	0.0012229	0.0059395	0.11414
183	X2.24_521.0538m.z	0.0066681	0.015061	0.0030598	0.012113	0.0060528	0.11482
184	X2.32_529.0701m.z	0.018019	0.034179	0.062044	0.1335	0.0060228	0.11482
185	X4.20_159.0297m.z	0.17023	0.2261	0.00037093	0.0020486	0.0061132	0.11482
186	X3.13_383.0606n	0.98446	0.986	0.00137	0.0061781	0.0061252	0.11482
187	X0.81_449.1373m.z	2.58e-06	3.95e-05	0.00029454	0.0016861	0.0062505	0.11603
188	X0.50_177.1240m.z	1.17e-05	0.00011552	0.0012382	0.0056908	0.0062319	0.11603
189	X1.84_137.0613m.z	0.00018293	0.00087439	2.95e-09	1.61e-07	0.0063496	0.11702
190	X3.42_457.1813m.z	0.02302	0.041602	0.0185	0.05248	0.0063653	0.11702
191	X1.54_265.0821m.z	1.01e-05	0.00010467	4.49e-06	5.69e-05	0.006494	0.11724
192	X1.62_295.0771m.z	1.3e-05	0.00012653	3.8e-07	8.5e-06	0.0065178	0.11724
193	X4.85_194.0433n	1.99e-05	0.00017072	0.00029876	0.0017001	0.0064371	0.11724
194	X0.57_136.0641m.z	0.0022584	0.0064594	0.015771	0.046284	0.0064787	0.11724
195	X3.42_169.0618m.z	0.011325	0.023409	0.53244	0.63077	0.0065305	0.11724
196	X1.25_295.0548m.z	2.32e-09	5.56e-07	0.00058614	0.003033	0.006705	0.1177
197	X0.76_178.0871m.z	4.99e-08	2.85e-06	1.96e-06	2.99e-05	0.0067682	0.1177
198	X0.77_328.0227m.z	1.8e-05	0.00015652	0.25266	0.37942	0.0067445	0.1177
199	X1.56_347.1336m.z	3.26e-05	0.00023798	0.0001121	0.00076274	0.0067713	0.1177
200	X3.42_187.0725m.z	0.00060776	0.0022852	0.47526	0.58363	0.0067285	0.1177
201	X0.91_150.0558n	0.0070678	0.015772	0.48918	0.59574	0.0067316	0.1177
202	X1.07_165.0568m.z	0.00052106	0.0020353	1.21e-09	7.6e-08	0.006813	0.11789
203	X0.41_109.0566n	1.54e-07	5.73e-06	3.02e-09	1.62e-07	0.0069194	0.11874
204	X5.25_396.0698m.z	1.81e-06	3.09e-05	0.0017795	0.0076976	0.0069866	0.11874
205	X0.46_315.7335m.z	0.00079038	0.0028433	0.00083687	0.0040976	0.0069857	0.11874
206	X0.49_214.8326m.z	0.017331	0.033204	0.0048411	0.01758	0.006986	0.11874
207	X3.97_408.0905m.z	0.058754	0.092879	0.00028354	0.0016329	0.00704	0.11912
208	X3.55_216.0989m.z	0.29809	0.36313	0.014943	0.044435	0.0073057	0.122
209	X0.37_273.0073m.z	1.14e-06	2.27e-05	0.10933	0.20524	0.0074221	0.12252
210	X1.14_285.0660m.z	1.25e-06	2.45e-05	0.0065505	0.022405	0.0073792	0.12252
211	X3.42_473.2232m.z	6.02e-08	3.2e-06	0.00022321	0.0013378	0.0074808	0.12277
212	X3.39_143.1187m.z	0.82105	0.8504	1.85e-06	2.89e-05	0.0077369	0.12643
213	X0.47_433.1436m.z	0.00011719	0.00062767	0.11756	0.21726	0.0078745	0.12681
214	X1.82_86.0975m.z	0.0012756	0.0041407	4.56e-05	0.0003764	0.0079258	0.12681
215	X0.51_495.2165m.z	0.0032749	0.0085716	0.59251	0.68061	0.0078038	0.12681
216	X2.60_272.0544m.z	0.010696	0.02235	0.28994	0.41827	0.0078999	0.12681
217	X0.60_340.9497m.z	0.012967	0.026194	0.056431	0.1238	0.0080201	0.12779
218	X1.54_182.1305n	0.00088932	0.0031315	0.0032925	0.012808	0.0080738	0.12811
219	X4.85_102.0326n	1.66e-05	0.00014915	0.00043818	0.0023501	0.008221	0.12952
220	X0.44_429.1876m.z	0.0010419	0.0035322	1.65e-09	9.72e-08	0.0083715	0.13032
221	X0.61_152.0594n	0.0056476	0.013149	0.046368	0.10727	0.0085096	0.13121
222	X1.66_630.2233n	0.014528	0.028696	0.0018457	0.0079036	0.0084877	0.13121
223	X0.40_146.0620m.z	2.84e-06	4.27e-05	0.00026396	0.0015458	0.0086473	0.1318
224	X0.73_313.0864m.z	3.05e-06	4.47e-05	0.3923	0.512	0.0086223	0.1318
225	X0.63_136.0403m.z	0.0039139	0.0098245	0.0078993	0.02629	0.0086513	0.1318
226	X0.49_255.1046n	8.93e-06	9.51e-05	2.32e-07	5.52e-06	0.0086923	0.1319
227	X1.04_139.1229m.z	3.55e-05	0.0002534	0.30697	0.43476	0.0087395	0.13209
228	X2.52_381.2863m.z	0.011175	0.023162	0.67766	0.75003	0.0088317	0.13244
229	X2.91_328.0245n	0.44957	0.50984	0.0054652	0.019587	0.0088101	0.13244
230	X2.71_503.3185m.z	0.0065154	0.014774	0.1652	0.2791	0.0089037	0.133
231	X2.06_171.0664m.z	1.06e-09	3.39e-07	1.12e-07	3e-06	0.0090542	0.13368
232	X0.66_484.9464m.z	0.0054069	0.012724	1.27e-05	0.00013418	0.0089869	0.13368
233	X3.22_141.0668m.z	0.2652	0.32894	0.0022689	0.00939	0.0090316	0.13368
234	X1.19_182.0468m.z	0.00041022	0.001676	1.86e-08	7.2e-07	0.0091165	0.13408
235	X0.79_181.0870m.z	1.26e-06	2.45e-05	1.43e-06	2.31e-05	0.0093317	0.13607
236	X3.66_206.0807m.z	1.59e-06	2.81e-05	1.5e-05	0.00015156	0.0093581	0.13607
237	X0.50_129.0251m.z	0.90267	0.92122	2.96e-08	1.07e-06	0.0093347	0.13607
238	X0.43_261.0072m.z	2.59e-08	1.74e-06	4.47e-08	1.53e-06	0.0094195	0.13644
239	X1.86_302.1971m.z	1.35e-05	0.00012981	0.039773	0.095557	0.0098469	0.13998
240	X1.22_426.1980m.z	4.79e-07	1.26e-05	1.14e-06	1.98e-05	0.010081	0.14244
241	X1.66_169.0548m.z	0.0027958	0.0075935	0.036025	0.088195	0.010343	0.14436
242	X0.91_326.0894m.z	0.00035955	0.0015043	2.19e-06	3.26e-05	0.010455	0.14515
243	X0.85_206.9979n	0.0063304	0.014444	0.045179	0.10534	0.010476	0.14515
244	X0.81_322.0807m.z	1.43e-05	0.00013509	0.0093702	0.030392	0.010648	0.147
245	X0.57_367.2710m.z	0.0038719	0.0097472	0.0018449	0.0079036	0.010755	0.14794
246	X0.92_191.0919n	1.03e-05	0.00010467	9.26e-08	2.66e-06	0.010889	0.14832
247	X1.09_441.1282m.z	3.8e-05	0.00026858	0.028509	0.07361	0.010833	0.14832
248	X3.97_399.0916m.z	0.0026865	0.0074069	0.019001	0.053584	0.010915	0.14832
249	X0.66_320.9648m.z	0.020533	0.037968	8.81e-06	9.96e-05	0.010937	0.14832
250	X0.77_289.0432m.z	1.49e-05	0.00013819	5.79e-15	3.16e-12	0.011052	0.14933
251	X2.27_503.1166m.z	0.022092	0.040285	9.62e-08	2.75e-06	0.011187	0.15011
252	X2.24_193.0714m.z	0.067688	0.10475	2.74e-07	6.42e-06	0.011155	0.15011
253	X0.76_151.0424m.z	0.00011187	0.00061239	0.0065097	0.022306	0.011249	0.15041
254	X0.85_361.1433m.z	0.00011226	0.00061259	0.0012827	0.0058462	0.01138	0.15162
255	X0.49_525.2479m.z	0.00017514	0.00084997	0.84023	0.87311	0.011514	0.15182
256	X3.63_215.1396m.z	0.12794	0.17824	0.0021015	0.0088799	0.011499	0.15182
257	X4.00_271.9717n	1.49e-05	0.00013819	0.00041605	0.0022472	0.011639	0.15235
258	X1.35_147.0684n	0.043884	0.072364	0.0031881	0.012517	0.011836	0.15395
259	X1.14_221.1289m.z	9.95e-08	4.58e-06	1.02e-05	0.00011296	0.012237	0.15491
260	X0.73_171.1391m.z	3.44e-06	4.84e-05	0.12742	0.23038	0.012274	0.15491
261	X3.45_130.0507m.z	0.00040382	0.0016551	0.075722	0.15551	0.012241	0.15491
262	X1.87_151.0612m.z	0.0005618	0.0021548	0.078556	0.1597	0.012024	0.15491
263	X1.54_279.0939m.z	0.00066026	0.0024513	0.00034835	0.0019333	0.012266	0.15491
264	X1.15_180.0908m.z	0.0045171	0.010995	0.53562	0.63353	0.012168	0.15491
265	X3.07_328.0449m.z	0.0069347	0.015543	0.45471	0.56777	0.012141	0.15491
266	X2.23_538.9117m.z	0.013386	0.026898	0.029081	0.074684	0.012175	0.15491
267	X3.36_166.0268n	0.057775	0.091596	0.0093834	0.030409	0.011976	0.15491
268	X1.15_200.1300m.z	0.0025166	0.0070397	0.038168	0.092492	0.012369	0.15559
269	X3.55_450.0766n	0.00014137	0.00071982	9.87e-10	6.4e-08	0.01254	0.1557
270	X3.37_382.1611m.z	0.00024565	0.0011064	0.31294	0.44093	0.012516	0.1557
271	X0.69_130.1082n	0.00069991	0.002576	4.06e-08	1.41e-06	0.012582	0.1557
272	X1.34_415.1024m.z	0.0010278	0.0034998	0.52855	0.62847	0.012442	0.1557
273	X3.59_224.1017n	1.56e-05	0.00014261	2.36e-05	0.0002192	0.012914	0.15677
274	X1.72_99.0191m.z	0.00094306	0.0032814	0.00099329	0.0047541	0.0128	0.15677
275	X2.22_466.1881n	0.0012401	0.0040524	2.16e-10	2.06e-08	0.012888	0.15677
276	X2.68_419.2423m.z	0.0013495	0.0043329	0.99094	0.99302	0.01288	0.15677
277	X0.41_134.0610m.z	0.0058908	0.013595	0.0015994	0.0070544	0.01288	0.15677
278	X0.82_142.0721n	0.11656	0.16524	0.00013175	0.00086867	0.012809	0.15677
279	X1.11_220.1314n	0.00026427	0.001182	4.52e-07	9.81e-06	0.012957	0.15679
280	X2.68_421.2397m.z	0.0031335	0.0083212	0.95233	0.96062	0.013005	0.15688
281	X0.49_169.0965m.z	1.54e-07	5.73e-06	1.12e-07	3e-06	0.013137	0.15699
282	X2.94_122.0717m.z	0.018853	0.035375	0.016058	0.046947	0.013104	0.15699
283	X0.43_180.1161n	1.36e-05	0.00013011	3.8e-06	5.06e-05	0.013257	0.15793
284	X0.60_428.2489m.z	0.0053159	0.012571	0.72862	0.78939	0.013381	0.15842
285	X0.40_317.0346m.z	2.3e-07	7.86e-06	0.0011061	0.0052217	0.013612	0.15961
286	X3.22_303.1077m.z	0.0010393	0.0035296	2.29e-05	0.0002139	0.013648	0.15961
287	X0.51_147.1632n	2.38e-07	8.05e-06	1.66e-06	2.62e-05	0.013986	0.15993
288	X1.04_189.1128m.z	4.47e-07	1.21e-05	8.8e-10	5.85e-08	0.014309	0.15993
289	X0.66_153.0630m.z	5.69e-07	1.41e-05	1.64e-09	9.72e-08	0.014011	0.15993
290	X4.48_231.9990n	2.23e-06	3.54e-05	0.0067337	0.022888	0.013977	0.15993
291	X1.56_276.0544m.z	2.55e-06	3.91e-05	4.76e-09	2.39e-07	0.014175	0.15993
292	X1.42_297.1639m.z	3.26e-06	4.71e-05	1.01e-09	6.41e-08	0.013738	0.15993
293	X0.66_159.0947n	3.31e-06	4.75e-05	1.05e-06	1.86e-05	0.014195	0.15993
294	X1.41_309.1437m.z	6.46e-06	7.51e-05	2.32e-09	1.3e-07	0.014345	0.15993
295	X1.35_413.1056m.z	8.89e-06	9.51e-05	0.60004	0.68514	0.014225	0.15993
296	X0.49_260.1076n	3.23e-05	0.00023675	1.34e-06	2.22e-05	0.01423	0.15993
297	X0.50_422.2272n	0.0014096	0.0044623	0.00054318	0.0028337	0.014139	0.15993
298	X1.24_97.0043m.z	0.008165	0.017811	0.72324	0.78593	0.014289	0.15993
299	X4.65_230.0815n	0.00014971	0.00075374	0.022341	0.060634	0.014395	0.16001
300	X2.17_248.0612m.z	1.01e-10	7.75e-08	4.44e-06	5.68e-05	0.014999	0.1606
301	X1.08_220.0990m.z	1.1e-07	4.73e-06	7.4e-09	3.37e-07	0.015245	0.1606
302	X0.47_196.1427m.z	1.22e-07	5e-06	8e-07	1.54e-05	0.015094	0.1606
303	X1.42_305.1473m.z	1.93e-06	3.21e-05	3.6e-06	4.82e-05	0.014935	0.1606
304	X0.43_233.0115m.z	1.99e-06	3.29e-05	0.0036085	0.013787	0.015144	0.1606
305	X1.62_353.0858m.z	7.14e-06	8.03e-05	0.00075866	0.0037677	0.015185	0.1606
306	X0.36_263.0086m.z	1.46e-05	0.00013663	0.028887	0.074386	0.015239	0.1606
307	X0.91_193.1316m.z	1.77e-05	0.00015447	0.18919	0.30944	0.014872	0.1606
308	X1.64_175.1232m.z	3.04e-05	0.00023056	8.86e-06	9.99e-05	0.014585	0.1606
309	X4.65_290.1605m.z	7.64e-05	0.00046081	0.031461	0.079015	0.015055	0.1606
310	X0.81_295.0856m.z	0.00019222	0.00090971	0.50033	0.60517	0.014832	0.1606
311	X1.52_189.9815m.z	0.00023826	0.0010795	0.0095095	0.030739	0.01503	0.1606
312	X2.31_477.1752m.z	0.00039705	0.0016344	0.079273	0.16073	0.014594	0.1606
313	X1.87_315.0122m.z	0.00046249	0.0018519	0.087957	0.17364	0.014771	0.1606
314	X2.68_519.3142m.z	0.002437	0.0068523	0.74203	0.80058	0.015169	0.1606
315	X4.62_324.0930m.z	0.0091081	0.01948	2.57e-05	0.0002331	0.015099	0.1606
316	X3.02_138.0229m.z	0.030853	0.053531	0.0021381	0.0089749	0.015047	0.1606
317	X0.44_275.1165m.z	0.14151	0.19409	9.51e-07	1.75e-05	0.014738	0.1606
318	X0.91_195.1268m.z	0.00011432	0.00061923	0.0013342	0.0060523	0.015696	0.164
319	X3.37_186.0873m.z	0.15431	0.20829	0.00088751	0.0043015	0.015664	0.164
320	X4.28_242.0802m.z	0.00061903	0.0023207	0.016189	0.047256	0.015912	0.16579
321	X0.50_344.1537m.z	0.1392	0.19154	0.0018316	0.0078627	0.016069	0.16697
322	X1.51_216.0877m.z	2.61e-07	8.54e-06	1.07e-07	2.95e-06	0.016334	0.16716
323	X1.05_257.1022n	6.31e-07	1.49e-05	0.043857	0.10301	0.016314	0.16716
324	X1.36_208.0615m.z	8.42e-06	9.07e-05	9.32e-05	0.00065025	0.016343	0.16716
325	X1.64_279.1325m.z	0.00036296	0.0015153	0.00017834	0.001118	0.016192	0.16716
326	X0.66_168.8366m.z	0.0011018	0.0036958	0.017567	0.050281	0.016234	0.16716
327	X1.90_200.1282m.z	0.0022353	0.0064198	0.027961	0.072293	0.016435	0.16749
328	X4.07_158.0838m.z	0.013751	0.02743	0.16801	0.2818	0.016535	0.16749
329	X1.90_529.1127m.z	0.013837	0.027574	0.14705	0.25607	0.016508	0.16749
330	X0.36_833.5850m.z	0.0036896	0.0093934	0.2189	0.34255	0.01663	0.16779
331	X1.36_242.1392m.z	9.44e-09	1.09e-06	0.25583	0.38215	0.016887	0.16879
332	X1.99_415.1906m.z	1.78e-05	0.00015535	0.55783	0.65094	0.016831	0.16879
333	X4.31_261.9795m.z	4.24e-05	0.00029107	0.017122	0.049339	0.016937	0.16879
334	X1.64_285.0627m.z	0.00019458	0.00091746	1.99e-08	7.54e-07	0.016949	0.16879
335	X0.77_166.1231m.z	4.14e-06	5.45e-05	0.0056716	0.020008	0.017005	0.1689
336	X3.22_525.1686m.z	1.59e-07	5.8e-06	0.06868	0.14438	0.017151	0.16903
337	X1.02_234.0759m.z	2.76e-05	0.00021429	0.066278	0.14065	0.017147	0.16903
338	X0.41_369.9905m.z	0.0055996	0.013065	0.00063592	0.0032597	0.017086	0.16903
339	X1.07_121.0657m.z	8.9e-06	9.51e-05	1.44e-10	1.41e-08	0.017525	0.17096
340	X0.67_177.9896n	0.00034	0.0014462	5.98e-06	7.21e-05	0.017474	0.17096
341	X3.27_248.1501m.z	3.78e-06	5.2e-05	0.018269	0.052019	0.017756	0.17277
342	X0.73_252.1578m.z	2.79e-07	8.95e-06	6.99e-06	8.22e-05	0.017809	0.17284
343	X4.05_342.1907m.z	8.9e-09	1.06e-06	0.0009873	0.004743	0.018151	0.17487
344	X1.57_440.1814n	0.00017795	0.00085703	0.12361	0.22552	0.018081	0.17487
345	X0.77_541.2064m.z	0.00030631	0.0013295	0.077565	0.15836	0.018442	0.17719
346	X1.11_261.0942m.z	0.00068515	0.0025339	2.61e-06	3.78e-05	0.01861	0.17791
347	X1.39_200.1288m.z	3.55e-05	0.0002534	0.00079901	0.0039425	0.018939	0.1806
348	X0.51_387.1455m.z	0.00020284	0.00094363	0.21065	0.33231	0.019059	0.1813
349	X0.64_111.0195m.z	2.01e-05	0.00017196	0.59669	0.68377	0.01919	0.18166
350	X1.67_203.9978m.z	0.00026014	0.0011648	0.16035	0.27276	0.019317	0.18166
351	X1.63_369.0645m.z	0.0012311	0.0040339	0.00010732	0.00073413	0.019335	0.18166
352	X1.38_563.2605m.z	0.0021473	0.0062205	1.34e-05	0.00013859	0.019245	0.18166
353	X0.74_391.1496m.z	0.0015801	0.0048965	0.0016568	0.0072409	0.019679	0.18248
354	X4.07_224.1273m.z	0.022937	0.04153	0.026473	0.069433	0.019693	0.18248
355	X0.74_144.1147n	9.75e-05	0.0005493	4.98e-08	1.66e-06	0.019956	0.18388
356	X0.43_318.7353m.z	0.01519	0.029773	0.14516	0.25392	0.020043	0.18424
357	X0.73_246.1320m.z	0.00014675	0.00074228	9.11e-07	1.73e-05	0.020167	0.18451
358	X4.33_336.2020m.z	0.013374	0.026889	0.20203	0.32324	0.020168	0.18451
359	X1.02_240.9823m.z	0.00011649	0.0006265	0.42982	0.54723	0.020283	0.18511
360	X1.35_376.1381n	1.72e-05	0.00015145	0.34797	0.47286	0.020372	0.18533
361	X1.01_257.0779m.z	6.3e-05	0.00039875	0.78541	0.83312	0.020716	0.18683
362	X0.63_124.0778m.z	0.00018359	0.00087644	0.0046621	0.017028	0.020673	0.18683
363	X0.79_66.0551n	1.31e-05	0.00012692	0.03855	0.093301	0.020875	0.18783
364	X3.42_327.0982m.z	1.22e-07	5e-06	0.00038747	0.0021258	0.021513	0.1897
365	X0.79_155.0382m.z	6.07e-06	7.16e-05	8.5e-09	3.74e-07	0.021322	0.1897
366	X4.85_390.0205n	1.44e-05	0.00013509	0.0001753	0.0011097	0.021428	0.1897
367	X1.56_127.0539n	8.68e-05	0.00050829	5.56e-14	1.93e-11	0.02153	0.1897
368	X0.44_330.1324m.z	0.00071591	0.0026248	0.017307	0.049638	0.0215	0.1897
369	X5.20_140.1191m.z	0.0035952	0.0092331	0.030562	0.077594	0.02149	0.1897
370	X0.50_365.2361m.z	0.0036405	0.0092993	0.0040643	0.015222	0.021439	0.1897
371	X3.13_688.0784m.z	0.47467	0.53183	0.0011123	0.0052447	0.021756	0.1909
372	X4.53_170.0463m.z	0.52475	0.58012	0.00017826	0.001118	0.021766	0.1909
373	X0.67_269.0411m.z	0.00050383	0.0019883	0.8721	0.89745	0.021888	0.1911
374	X0.49_380.2791n	0.0080341	0.017576	0.0097181	0.031255	0.021883	0.1911
375	X0.49_399.1465m.z	0.0019186	0.0056902	0.84439	0.87601	0.022024	0.19184
376	X0.70_355.1201m.z	4.61e-05	0.00031137	7.6e-05	0.00055555	0.022105	0.19211
377	X0.41_230.9979m.z	4.93e-06	6.21e-05	1.49e-05	0.00015121	0.02246	0.19277
378	X1.46_283.0303m.z	0.00019643	0.00092278	9.86e-09	4.19e-07	0.022322	0.19277
379	X1.42_341.2020m.z	0.0038039	0.0096269	1.53e-08	6.12e-07	0.022459	0.19277
380	X4.66_409.0533m.z	0.018354	0.034626	0.0013685	0.0061781	0.02234	0.19277
381	X3.13_466.0707m.z	0.97394	0.97803	0.0024013	0.0099106	0.022483	0.19277
382	X0.67_273.0329m.z	3.87e-06	5.29e-05	0.34397	0.46942	0.022854	0.19464
383	X4.23_310.9478m.z	0.0025663	0.0071423	9.47e-07	1.75e-05	0.022809	0.19464
384	X1.21_268.1549m.z	3.34e-07	1.01e-05	1.01e-07	2.85e-06	0.022977	0.19525
385	X0.84_125.0255m.z	3.76e-06	5.19e-05	4.84e-05	0.00039626	0.023279	0.19601
386	X4.14_413.1451m.z	5.78e-06	6.96e-05	3.89e-06	5.15e-05	0.023369	0.19601
387	X1.62_325.0337m.z	0.00044019	0.0017663	0.036262	0.088604	0.023505	0.19601
388	X0.71_405.2229m.z	0.017682	0.033719	0.0030433	0.01206	0.023527	0.19601
389	X4.68_449.0256m.z	0.047303	0.077368	0.017316	0.049638	0.023465	0.19601
390	X1.57_256.1478n	2.17e-09	5.54e-07	3.43e-06	4.64e-05	0.023705	0.19663
391	X0.44_407.6688m.z	0.01312	0.026476	0.00024428	0.001446	0.023656	0.19663
392	X3.93_305.2313n	1.36e-10	8.68e-08	0.031355	0.078899	0.023889	0.19675
393	X0.74_236.9721m.z	6.16e-05	0.00039286	0.58668	0.67595	0.023932	0.19675
394	X4.59_253.0503m.z	0.0021623	0.0062547	0.046842	0.10797	0.023851	0.19675
395	X4.58_399.0933m.z	0.17035	0.22615	0.00028611	0.0016427	0.023792	0.19675
396	X1.14_184.0978m.z	0.066834	0.1036	1.26e-06	2.12e-05	0.024088	0.19682
397	X0.79_353.0990m.z	1.01e-06	2.09e-05	0.00025635	0.0015058	0.024146	0.19687
398	X1.52_289.0030m.z	0.00084973	0.0030227	0.0039074	0.014692	0.024212	0.197
399	X1.63_228.1361n	1.66e-05	0.00014915	0.0010646	0.0050448	0.024285	0.19717
400	X1.64_261.1282m.z	0.0001141	0.00061887	0.0096438	0.031068	0.024498	0.19755
401	X0.44_287.1071m.z	0.0043226	0.010644	0.20517	0.32623	0.024539	0.19755
402	X4.27_187.0615m.z	0.01949	0.036286	0.15978	0.27204	0.024482	0.19755
403	X4.31_207.0209n	1.58e-05	0.00014424	0.025854	0.068183	0.024697	0.19799
404	X1.26_124.0407m.z	0.00746	0.016461	0.015784	0.046287	0.024692	0.19799
405	X1.26_296.1000m.z	0.0055633	0.012996	0.41909	0.53689	0.024857	0.19885
406	X0.81_531.2303m.z	2.41e-05	0.00019689	0.77516	0.82661	0.025355	0.202
407	X1.57_282.1313m.z	0.0076789	0.016876	0.022221	0.06035	0.025458	0.20239
408	X0.71_301.0565m.z	0.00019121	0.00090607	1.3e-06	2.16e-05	0.025736	0.20375
409	X1.39_245.9431m.z	0.0072126	0.015998	0.032713	0.081654	0.025797	0.20382
410	X3.62_271.0169m.z	0.010112	0.021246	0.12095	0.22162	0.025932	0.20404
411	X0.41_291.9588m.z	0.018561	0.034948	0.1746	0.29026	0.025887	0.20404
412	X3.12_173.1173n	2.52e-08	1.72e-06	0.030263	0.077082	0.026236	0.20559
413	X1.41_258.0253m.z	0.11846	0.16728	1.31e-05	0.00013686	0.026313	0.20577
414	X3.79_185.1288m.z	6.9e-05	0.00043102	0.63936	0.71762	0.026398	0.20601
415	X2.75_408.9027m.z	0.00071589	0.0026248	0.71583	0.78031	0.026501	0.20633
416	X0.64_241.0825m.z	1.61e-05	0.0001463	0.075252	0.15489	0.026662	0.20642
417	X0.71_303.1796m.z	5.77e-06	6.96e-05	7.37e-06	8.56e-05	0.026768	0.20679
418	X3.95_344.1237m.z	1.28e-09	3.76e-07	0.092627	0.17998	0.027011	0.20783
419	X0.56_207.1223m.z	1.4e-05	0.00013303	0.003502	0.013476	0.026973	0.20783
420	X0.74_125.0972m.z	1.36e-08	1.13e-06	0.0018181	0.0078379	0.027139	0.20839
421	X1.52_291.0189m.z	0.00081856	0.0029281	0.39133	0.51125	0.02723	0.20867
422	X0.43_319.0813m.z	2.19e-08	1.58e-06	0.025278	0.066802	0.027373	0.20921
423	X0.41_229.0531n	0.0013481	0.0043322	0.00014358	0.00094013	0.02741	0.20921
424	X1.77_100.0041m.z	4.99e-07	1.28e-05	0.0016108	0.0070964	0.027655	0.20964
425	X3.39_129.0572m.z	0.0046245	0.011203	1.42e-05	0.00014592	0.027664	0.20964
426	X3.01_346.9899m.z	0.0017592	0.0053138	0.20183	0.32306	0.027765	0.20983
427	X1.69_291.0891m.z	1.66e-05	0.00014915	0.00047023	0.0025114	0.02848	0.21063
428	X0.47_128.1081m.z	0.00012454	0.00065467	0.090314	0.17693	0.028223	0.21063
429	X2.48_140.0711m.z	0.00050636	0.0019941	0.0094265	0.030523	0.02844	0.21063
430	X0.49_97.0697m.z	0.0005714	0.0021785	0.00028472	0.0016372	0.028326	0.21063
431	X0.79_113.0262m.z	0.0019571	0.0057791	0.14858	0.25802	0.028588	0.21063
432	X0.56_214.0324m.z	0.001991	0.0058589	0.93713	0.94761	0.02819	0.21063
433	X4.24_160.0963m.z	0.025667	0.045929	1.04e-05	0.00011463	0.027997	0.21063
434	X0.44_179.1449m.z	0.026243	0.046806	3.27e-05	0.00028658	0.028226	0.21063
435	X4.82_130.0872m.z	0.059466	0.093851	0.0099902	0.031969	0.028301	0.21063
436	X1.46_101.0245m.z	0.12536	0.17534	1.14e-05	0.00012354	0.028587	0.21063
437	X1.94_163.0401m.z	2.59e-05	0.00020674	6.11e-08	1.9e-06	0.028679	0.2109
438	X1.02_279.1332m.z	0.00011561	0.00062388	7.2e-07	1.41e-05	0.028738	0.21093
439	X3.75_265.0943m.z	1.32e-06	2.52e-05	3.13e-06	4.35e-05	0.028813	0.21107
440	X6.99_206.1527m.z	1.17e-05	0.00011552	0.0041475	0.015443	0.029022	0.2122
441	X0.81_161.0448m.z	2.83e-05	0.00021739	1.8e-09	1.04e-07	0.029147	0.21267
442	X1.54_159.0301m.z	0.0001123	0.00061259	1.41e-14	6.73e-12	0.029198	0.21267
443	X0.44_344.1521m.z	0.0014119	0.0044636	0.00032422	0.0018233	0.029366	0.21309
444	X1.14_305.0892m.z	0.037887	0.064107	1.47e-05	0.00014986	0.029478	0.21309
445	X0.97_194.0460m.z	0.0005561	0.0021394	1.76e-12	3.37e-10	0.029958	0.21615
446	X1.62_177.0556m.z	7.11e-05	0.00043762	0.0012027	0.0055745	0.030104	0.21679
447	X0.73_229.0328m.z	3.55e-07	1.06e-05	0.65024	0.72769	0.030426	0.21829
448	X1.18_269.1632n	6.17e-07	1.48e-05	2.47e-08	9.17e-07	0.030709	0.2189
449	X2.31_291.0906m.z	6.58e-06	7.54e-05	7.09e-05	0.00052964	0.031064	0.2189
450	X0.60_321.0680m.z	6.59e-06	7.54e-05	0.62424	0.70519	0.031141	0.2189
451	X1.04_263.0331m.z	0.00027909	0.0012367	3.54e-05	0.00030473	0.030838	0.2189
452	X3.33_173.0808n	0.0016053	0.0049667	0.040502	0.096793	0.03113	0.2189
453	X1.32_254.0803m.z	0.0018822	0.0056099	0.019326	0.054261	0.030936	0.2189
454	X2.67_479.2749m.z	0.0019176	0.0056902	0.89125	0.912	0.030888	0.2189
455	X4.59_291.0076m.z	0.0029973	0.0080207	0.53679	0.63473	0.031124	0.2189
456	X2.09_111.0201m.z	0.0036096	0.0092624	4.95e-10	3.78e-08	0.031071	0.2189
457	X3.40_218.1865m.z	0.1343	0.18628	0.0014288	0.0064051	0.030878	0.2189
458	X0.49_212.8346m.z	0.011	0.022872	0.41209	0.53094	0.031358	0.21942
459	X2.64_108.0696n	7.45e-05	0.00045282	4.42e-05	0.0003668	0.031617	0.22062
460	X0.73_378.1580m.z	4.45e-06	5.77e-05	0.28348	0.41156	0.031917	0.22231
461	X0.49_447.1672m.z	5.88e-09	9.17e-07	0.071013	0.14782	0.032285	0.22285
462	X2.22_293.1089m.z	1.04e-06	2.11e-05	1.65e-05	0.00016426	0.032227	0.22285
463	X0.41_324.0025m.z	1.7e-05	0.00015056	0.30888	0.43697	0.032173	0.22285
464	X2.27_537.2334m.z	0.011911	0.024435	5.15e-06	6.41e-05	0.032119	0.22285
465	X4.33_327.0987m.z	4.44e-07	1.21e-05	3.79e-05	0.00031989	0.032852	0.2246
466	X0.74_325.1737m.z	4.15e-06	5.45e-05	8.47e-08	2.47e-06	0.032827	0.2246
467	X1.64_147.1065n	0.0017212	0.005238	4.7e-05	0.00038669	0.032892	0.2246
468	X2.80_417.9372m.z	0.012111	0.024711	0.0034792	0.013425	0.032876	0.2246
469	X1.64_237.1277m.z	1.23e-05	0.00011921	1.42e-05	0.00014591	0.033002	0.22492
470	X1.51_229.0028m.z	9.57e-05	0.00054158	0.0001462	0.00095077	0.033118	0.22492
471	X1.83_147.0450m.z	0.00012361	0.00065379	0.0018219	0.0078455	0.033093	0.22492
472	X0.81_361.2010m.z	0.00033856	0.0014449	0.093605	0.18133	0.033173	0.22492
473	X2.26_260.1496m.z	1.55e-07	5.73e-06	0.2692	0.39472	0.033258	0.2251
474	X4.66_371.0980m.z	0.0043071	0.010619	7.52e-05	0.00055053	0.033715	0.22779
475	X0.73_232.0675m.z	1.32e-06	2.52e-05	0.00030071	0.0017086	0.033819	0.22783
476	X2.13_168.0712m.z	4.99e-05	0.00033384	0.00040194	0.0021895	0.033881	0.22783
477	X0.81_142.9982m.z	0.009769	0.020685	0.0086633	0.028436	0.034065	0.22854
478	X4.31_300.9433n	1.48e-05	0.00013769	0.018824	0.053202	0.034533	0.2305
479	X4.30_189.0771m.z	0.015465	0.030204	0.01416	0.042601	0.0346	0.2305
480	X1.52_305.1131n	1.2e-08	1.13e-06	1.21e-08	4.96e-07	0.035387	0.23147
481	X0.87_161.0830m.z	4.22e-08	2.44e-06	3.88e-06	5.15e-05	0.035005	0.23147
482	X1.01_206.0816m.z	2.51e-07	8.35e-06	6.29e-06	7.56e-05	0.035391	0.23147
483	X1.54_308.0780m.z	1.44e-06	2.63e-05	8.24e-10	5.73e-08	0.034991	0.23147
484	X0.60_383.2488m.z	7.48e-06	8.36e-05	0.00017966	0.0011226	0.035161	0.23147
485	X2.03_130.0875m.z	4.07e-05	0.00028072	2.03e-07	4.9e-06	0.034904	0.23147
486	X0.76_523.2328m.z	0.0035539	0.0091535	0.23944	0.36507	0.035217	0.23147
487	X1.26_369.1171m.z	0.23594	0.29776	3.39e-05	0.00029492	0.035314	0.23147
488	X4.03_384.1982m.z	0.00020121	0.00093719	0.010144	0.032407	0.035537	0.2319
489	X1.42_94.0661m.z	4.16e-06	5.45e-05	0.49597	0.60076	0.036257	0.23575
490	X0.99_314.0971m.z	5.21e-06	6.44e-05	0.0011284	0.0053077	0.036215	0.23575
491	X4.33_332.9919m.z	0.014391	0.028469	0.16292	0.27607	0.036327	0.23575
492	X2.45_366.0593m.z	0.22713	0.28865	1.34e-07	3.43e-06	0.036373	0.23575
493	X1.82_396.1653m.z	0.0011321	0.0037876	0.0064182	0.022043	0.036866	0.23754
494	X0.37_292.0086n	0.0056575	0.013159	0.32138	0.44883	0.036898	0.23754
495	X1.77_176.0715m.z	1.65e-06	2.89e-05	0.0055722	0.019822	0.03717	0.23822
496	X0.37_367.0452m.z	0.007423	0.016398	0.048232	0.11024	0.03719	0.23822
497	X1.57_375.1754m.z	2.51e-06	3.9e-05	0.1566	0.26793	0.037678	0.23987
498	X0.44_405.6703m.z	0.013282	0.026732	3.92e-05	0.0003278	0.037918	0.24046
499	X1.42_238.1148m.z	0.15827	0.21288	0.0036843	0.013991	0.038323	0.24223
500	X0.77_326.0196m.z	1.39e-06	2.59e-05	3.41e-06	4.64e-05	0.038438	0.24255
501	X3.17_1007.5217m.z	0.0035713	0.009184	0.78271	0.83072	0.038583	0.24267
502	X0.89_317.0671m.z	0.00028328	0.0012473	0.9372	0.94761	0.039037	0.24472
503	X1.77_220.0613m.z	1.66e-06	2.9e-05	0.012713	0.038922	0.039246	0.24502
504	X3.65_303.0956m.z	0.0014487	0.0045557	0.93592	0.94761	0.039278	0.24502
505	X0.66_153.0197m.z	3.19e-05	0.00023437	2.5e-10	2.28e-08	0.039403	0.24506
506	X0.99_99.0090m.z	0.0019446	0.0057465	0.30189	0.43033	0.03945	0.24506
507	X3.62_166.0966m.z	0.0023602	0.0066905	0.12305	0.22472	0.039482	0.24506
508	X0.74_425.1609m.z	0.0028521	0.0076988	4.29e-09	2.19e-07	0.03954	0.24506
509	X1.96_258.9929m.z	4.46e-05	0.00030265	0.000146	0.00095077	0.039847	0.24656
510	X0.76_279.1056m.z	3.83e-06	5.25e-05	0.70204	0.76769	0.039954	0.24678
511	X3.98_229.0542m.z	0.015027	0.029514	0.53494	0.63293	0.040012	0.24678
512	X1.67_222.0766m.z	0.00021372	0.00098346	2.67e-05	0.00023977	0.040365	0.24776
513	X0.71_122.0721m.z	7.72e-06	8.51e-05	5.72e-08	1.82e-06	0.040457	0.24793
514	X0.74_169.1231m.z	3.29e-07	1.01e-05	0.25663	0.38272	0.040718	0.24829
515	X1.48_143.1105m.z	6.7e-05	0.00042132	0.22097	0.34463	0.041049	0.24829
516	X4.35_293.1949n	0.0008736	0.0030932	0.0069526	0.023521	0.041101	0.24829
517	X0.50_378.1594n	0.0020039	0.0058795	0.013598	0.041137	0.040694	0.24829
518	X4.33_189.1240m.z	0.0042231	0.010446	0.068635	0.14437	0.040916	0.24829
519	X0.99_448.2269n	0.0084307	0.018297	0.19283	0.31365	0.040812	0.24829
520	X1.17_561.1183m.z	0.027145	0.048079	0.12931	0.23281	0.040661	0.24829
521	X1.46_147.0765m.z	0.93843	0.95162	0.015368	0.045346	0.040971	0.24829
522	X3.25_297.1183m.z	0.7076	0.74789	3.61e-05	0.00030984	0.041272	0.24893
523	X0.76_252.0873m.z	2.58e-07	8.5e-06	1.03e-05	0.00011334	0.041345	0.24898
524	X3.40_184.1039m.z	0.0072244	0.016006	0.016934	0.048947	0.041458	0.24927
525	X3.22_221.0550m.z	0.0044972	0.010968	0.066832	0.14135	0.041588	0.24931
526	X4.59_248.1128m.z	0.011947	0.02447	1.2e-06	2.05e-05	0.041595	0.24931
527	X3.15_548.0739m.z	0.76713	0.7991	0.0016338	0.0071792	0.041713	0.24962
528	X1.34_399.1279m.z	0.00055892	0.002148	0.11761	0.21726	0.041801	0.24976
529	X1.76_151.0278m.z	1.44e-05	0.00013509	0.10856	0.204	0.04207	0.25057
530	X8.83_170.1426n	0.0024541	0.0068903	0.060691	0.13134	0.042263	0.25057
531	X1.12_177.0796m.z	0.0034905	0.0090323	0.50792	0.61136	0.042209	0.25057
532	X4.48_360.1670n	0.0037332	0.0094919	0.018327	0.052146	0.042054	0.25057
533	X1.84_446.0841n	0.10635	0.15295	7.71e-07	1.5e-05	0.04217	0.25057
534	X1.02_323.0909m.z	0.021878	0.039991	0.57741	0.66775	0.042528	0.25097
535	X0.74_246.0624m.z	0.1419	0.19441	1.64e-05	0.00016413	0.042528	0.25097
536	X2.00_284.1155n	2.05e-05	0.00017417	0.59039	0.6792	0.042667	0.25101
537	X2.09_100.0407m.z	0.0021344	0.0061879	0.48009	0.58766	0.042664	0.25101
538	X4.44_166.0961m.z	5.09e-05	0.00033915	0.15107	0.2607	0.042916	0.25209
539	X0.77_179.0829m.z	4.51e-06	5.83e-05	6.29e-09	3.04e-07	0.043377	0.25268
540	X1.19_331.0697m.z	3.18e-05	0.00023437	7.23e-09	3.35e-07	0.043571	0.25268
541	X3.91_190.0182m.z	0.0025305	0.0070684	0.001832	0.0078627	0.043335	0.25268
542	X3.97_302.1485m.z	0.0037503	0.0095163	0.019702	0.055114	0.043476	0.25268
543	X1.79_266.0269m.z	0.0066882	0.015098	0.024365	0.065019	0.043545	0.25268
544	X4.45_362.2131m.z	0.01152	0.023735	0.045203	0.10534	0.043233	0.25268
545	X1.38_243.9451m.z	0.011562	0.02381	0.036612	0.089288	0.043611	0.25268
546	X2.16_260.0537m.z	0.035779	0.060862	0.014426	0.043267	0.043326	0.25268
547	X0.41_247.0269m.z	0.20598	0.26574	8.89e-06	9.99e-05	0.043977	0.25441
548	X0.41_212.9595m.z	0.0089225	0.019136	0.16716	0.28085	0.044374	0.25633
549	X0.89_319.0677m.z	2.52e-05	0.00020254	0.32571	0.45225	0.044695	0.2574
550	X0.50_442.2503n	8.42e-05	0.00049752	0.20623	0.32751	0.044972	0.25861
551	X3.52_163.0580m.z	0.0027959	0.0075935	1.01e-08	4.22e-07	0.045172	0.25937
552	X3.42_254.1116m.z	9.96e-06	0.00010382	0.026176	0.068838	0.045508	0.2609
553	X0.41_302.0402m.z	0.00011688	0.00062688	0.00077999	0.0038596	0.045695	0.261
554	X0.99_136.8631m.z	0.016421	0.031794	0.61582	0.6992	0.045779	0.261
555	X0.94_324.0602m.z	0.020111	0.03726	0.14146	0.24893	0.045788	0.261
556	X0.99_168.0339m.z	9.44e-05	0.00053638	3.29e-05	0.00028771	0.046086	0.26121
557	X0.44_856.5625m.z	0.00015652	0.00078036	0.0090298	0.029462	0.046011	0.26121
558	X0.81_279.0978m.z	0.0015649	0.0048717	0.00041701	0.0022491	0.04638	0.26121
559	X3.97_428.1882m.z	0.0018549	0.0055545	0.00034283	0.0019055	0.04632	0.26121
560	X3.79_135.0819m.z	0.0023098	0.006567	0.058635	0.12762	0.046323	0.26121
561	X0.87_396.0742m.z	0.0043858	0.010744	0.0040493	0.015181	0.045962	0.26121
562	X3.75_234.1079n	0.0063284	0.014444	0.92191	0.93536	0.046449	0.26121
563	X3.83_296.1382n	0.035733	0.060838	0.00018559	0.0011484	0.046442	0.26121
564	X1.19_330.1106m.z	0.051502	0.082923	0.015612	0.045922	0.046275	0.26121
565	X1.52_413.1682m.z	4.77e-07	1.26e-05	0.9276	0.94085	0.046816	0.26211
566	X0.49_439.2167m.z	9.57e-05	0.00054158	0.051097	0.11534	0.046747	0.26211
567	X1.35_260.1865m.z	2.98e-05	0.00022715	8.45e-05	0.00059878	0.047	0.26242
568	X4.07_216.1192n	0.014114	0.028042	0.82609	0.86476	0.047214	0.26281
569	X2.88_253.1184m.z	0.029621	0.05184	0.00071685	0.0036021	0.047161	0.26281
570	X1.09_319.1269m.z	2.14e-08	1.58e-06	8.94e-06	0.00010024	0.047321	0.26302
571	X2.31_244.1479m.z	4.12e-07	1.16e-05	0.81215	0.85479	0.047965	0.26594
572	X0.49_321.1022m.z	8.13e-05	0.00048366	0.22434	0.34816	0.047986	0.26594
573	X4.15_344.1419n	9.99e-05	0.00055847	0.22347	0.34735	0.048586	0.26883
574	X0.89_204.0675m.z	1.63e-08	1.25e-06	0.0011021	0.0052094	0.049025	0.26907
575	X1.56_289.1646m.z	2.99e-08	1.91e-06	2.67e-05	0.00023977	0.048836	0.26907
576	X0.53_252.0752n	0.00050332	0.0019883	0.12737	0.23038	0.049108	0.26907
577	X0.47_147.9474m.z	0.003783	0.0095803	0.32147	0.44883	0.049254	0.26907
578	X1.14_223.1022m.z	0.0098642	0.020863	1.28e-06	2.15e-05	0.048868	0.26907
579	X0.50_107.0503m.z	0.025978	0.046464	0.049579	0.11285	0.049118	0.26907
580	X3.79_197.0818m.z	0.0012257	0.0040292	0.057789	0.1262	0.049454	0.26943
581	X1.59_172.0784n	0.0023237	0.0065993	0.00016613	0.0010606	0.049691	0.2703
582	X0.81_139.0412m.z	1.36e-05	0.00013011	6.27e-16	5.99e-13	0.049825	0.27049
583	X2.32_123.0461m.z	0.00041261	0.0016821	0.0005685	0.0029457	0.049867	0.27049
584	X3.01_126.0044m.z	0.0070743	0.015774	0.25556	0.3819	0.05039	0.27293
585	X2.87_383.2660m.z	0.017014	0.032741	0.10816	0.20365	0.050733	0.27375
586	X0.44_330.1396n	2.17e-06	3.54e-05	6.35e-06	7.61e-05	0.05114	0.27505
587	X0.50_364.1510n	0.00060907	0.0022879	0.015966	0.046714	0.051434	0.2751
588	X2.50_223.1373m.z	0.0014048	0.0044542	0.00041139	0.0022283	0.051437	0.2751
589	X3.46_481.1804m.z	0.018012	0.034179	0.029201	0.074944	0.051351	0.2751
590	X2.32_246.9927m.z	1.09e-06	2.18e-05	0.00058853	0.0030413	0.051523	0.27518
591	X4.15_176.1288m.z	0.0001498	0.00075374	0.058223	0.12686	0.051759	0.27605
592	X1.54_272.1636n	6.39e-09	9.39e-07	4.98e-08	1.66e-06	0.051865	0.27623
593	X0.76_244.1551m.z	3.12e-05	0.00023338	0.045606	0.10602	0.052184	0.27754
594	X0.61_381.1021m.z	7.1e-05	0.00043762	5.39e-05	0.00042654	0.052378	0.27788
595	X8.80_99.0693n	0.0016292	0.0050241	0.060649	0.13133	0.052394	0.27788
596	X0.92_178.1290m.z	0.00093727	0.0032679	0.079899	0.16141	0.052635	0.27839
597	X0.79_639.2514m.z	0.28242	0.34715	0.0022366	0.0092865	0.05258	0.27839
598	X0.40_144.0454m.z	8.3e-09	1.06e-06	0.010388	0.032953	0.052863	0.27875
599	X1.54_252.0365m.z	0.0017073	0.0052104	1.03e-06	1.84e-05	0.052885	0.27875
600	X1.51_125.1710m.z	0.048892	0.079424	0.012678	0.038878	0.052922	0.27875
601	X1.04_305.1039m.z	0.0010244	0.0034946	0.72035	0.78345	0.053372	0.28073
602	X5.26_203.1510m.z	0.0057301	0.013279	0.02473	0.065692	0.053451	0.28076
603	X0.41_251.1537m.z	1.61e-05	0.0001463	2.19e-06	3.26e-05	0.053976	0.28277
604	X3.01_124.0075m.z	0.0020789	0.0060453	0.085862	0.1705	0.05398	0.28277
605	X6.97_206.6544m.z	2.67e-05	0.00021014	0.0062983	0.021698	0.054261	0.28337
606	X4.78_196.1103m.z	0.0060385	0.013894	0.40127	0.52104	0.054258	0.28337
607	X2.10_117.0557m.z	0.0007486	0.0027263	0.089747	0.17618	0.054545	0.2839
608	X3.98_229.2420m.z	0.0024227	0.0068248	0.042826	0.10103	0.054689	0.2839
609	X4.43_260.0481n	0.012197	0.024836	0.076732	0.15699	0.054791	0.2839
610	X0.60_207.9741n	0.94549	0.9565	0.0056356	0.019964	0.055236	0.28505
611	X0.49_409.1824m.z	0.003454	0.0089608	0.031497	0.079021	0.055458	0.28506
612	X1.87_544.9818m.z	0.0046287	0.011203	0.65827	0.73346	0.05545	0.28506
613	X1.35_109.1021m.z	2.91e-09	6.55e-07	0.49419	0.59974	0.055891	0.28612
614	X3.85_321.0836m.z	1.22e-05	0.00011921	0.66809	0.74226	0.055837	0.28612
615	X1.24_105.0345m.z	0.0027062	0.0074459	7.9e-07	1.53e-05	0.055968	0.28612
616	X4.37_267.0767m.z	0.015134	0.029677	0.011689	0.036309	0.055928	0.28612
617	X0.89_214.1081m.z	0.00047338	0.0018896	0.22169	0.34545	0.056064	0.28623
618	X0.76_101.0608m.z	0.00058288	0.0022156	0.015431	0.045462	0.056402	0.28684
619	X2.31_264.2055n	0.0037798	0.0095785	0.00014474	0.00094612	0.05647	0.28684
620	X3.22_323.1326m.z	0.06767	0.10475	0.00054982	0.0028645	0.056655	0.28733
621	X3.10_210.0753m.z	0.23243	0.2943	0.0030784	0.012161	0.056992	0.28866
622	X5.40_237.1605m.z	1e-05	0.00010433	0.15139	0.26112	0.057204	0.28886
623	X4.34_97.0660m.z	0.00018579	0.00088587	0.0012228	0.0056338	0.05711	0.28886
624	X4.68_121.0658m.z	0.0050434	0.012061	0.20707	0.32843	0.057333	0.28886
625	X4.48_214.0711m.z	0.019863	0.036854	0.027195	0.070697	0.05728	0.28886
626	X3.42_145.0758n	0.0002884	0.0012662	0.82136	0.86146	0.057445	0.28895
627	X1.84_216.1237m.z	0.020347	0.037642	0.099659	0.19026	0.057503	0.28895
628	X1.97_385.1861m.z	0.0050555	0.012078	5.21e-09	2.59e-07	0.057687	0.28949
629	X2.75_624.8285m.z	0.75056	0.78526	0.0082039	0.027162	0.058166	0.29139
630	X1.15_311.1257n	0.003832	0.0096788	0.0032898	0.012808	0.058485	0.29196
631	X0.43_143.0983n	9.2e-06	9.75e-05	0.00047592	0.0025383	0.058966	0.29399
632	X2.02_451.0382m.z	0.021231	0.039088	0.029017	0.074671	0.059414	0.29545
633	X0.92_366.0604m.z	0.002954	0.0079216	0.00018123	0.0011287	0.059644	0.29621
634	X1.12_325.1387m.z	2.49e-07	8.35e-06	0.0036402	0.013851	0.059802	0.2966
635	X0.39_217.1106m.z	0.0010866	0.003648	2.58e-08	9.49e-07	0.059939	0.2969
636	X1.24_549.0352m.z	0.015417	0.030141	0.80669	0.85116	0.060193	0.29739
637	X2.07_192.9590m.z	0.17826	0.23458	0.0055222	0.01971	0.060161	0.29739
638	X1.07_166.0734m.z	0.003552	0.0091535	0.98707	0.98992	0.060517	0.29783
639	X2.02_347.1962m.z	0.0062477	0.014292	0.49179	0.59752	0.060454	0.29783
640	X1.19_143.0814n	0.00096206	0.0033293	9.58e-05	0.00066718	0.060862	0.29915
641	X2.31_289.1639m.z	1.06e-08	1.13e-06	0.0001024	0.00070304	0.060956	0.29922
642	X3.04_154.0181m.z	0.00042084	0.0017039	0.37071	0.49271	0.061044	0.29927
643	X3.80_433.2301m.z	0.00098662	0.0033989	0.0080105	0.026637	0.061215	0.29934
644	X3.01_411.9855m.z	9.16e-05	0.00052577	0.013907	0.041873	0.061387	0.29942
645	X0.51_149.0249m.z	2.52e-06	3.9e-05	0.099185	0.18964	0.062291	0.30249
646	X0.74_351.1080m.z	0.0060967	0.014011	0.00017252	0.0010959	0.062571	0.30249
647	X4.17_340.1784m.z	0.00011545	0.00062388	0.007863	0.026238	0.062985	0.30291
648	X1.80_123.0556m.z	0.00064451	0.0023975	1.21e-05	0.00012916	0.062951	0.30291
649	X1.66_366.0547n	0.0023067	0.0065631	0.066554	0.14102	0.062835	0.30291
650	X1.07_246.0874n	0.00027574	0.0012275	0.25923	0.38497	0.063469	0.30414
651	X0.74_343.1551n	0.0036163	0.0092624	0.00029031	0.0016644	0.063686	0.3048
652	X3.57_121.0298m.z	0.00087274	0.003093	0.00023539	0.0013999	0.063847	0.30519
653	X1.49_288.0544m.z	0.00010964	0.00060429	1.76e-05	0.00017254	0.064209	0.30547
654	X2.87_335.9655m.z	0.0036941	0.0093986	0.26476	0.39078	0.064008	0.30547
655	X0.37_202.9987m.z	0.0041771	0.01037	0.028708	0.074075	0.064231	0.30547
656	X4.01_165.0385m.z	0.078604	0.11848	0.0008207	0.0040391	0.064305	0.30547
657	X1.18_134.0611m.z	0.0052098	0.012371	6.86e-05	0.00051516	0.064479	0.30554
658	X3.84_209.0593m.z	0.0055756	0.013016	0.52289	0.62427	0.064467	0.30554
659	X1.34_155.1159m.z	0.035839	0.060937	0.00012738	0.00084977	0.064563	0.30556
660	X0.44_422.0814m.z	0.027112	0.048047	3.67e-05	0.00031232	0.064656	0.30562
661	X0.73_219.0949m.z	7.07e-06	7.98e-05	0.044834	0.1048	0.065133	0.30571
662	X0.73_446.1607n	0.0023824	0.0067333	0.0033186	0.012897	0.065264	0.30571
663	X0.44_316.1216m.z	0.0059228	0.01366	0.0010521	0.0049917	0.065191	0.30571
664	X0.50_402.1687m.z	0.01056	0.02209	0.26454	0.39073	0.065229	0.30571
665	X4.70_312.1087m.z	0.014367	0.028451	0.21819	0.34167	0.065394	0.30571
666	X1.54_548.2638n	4.27e-05	0.00029286	0.71769	0.78189	0.065707	0.30645
667	X0.46_321.1292n	0.00057046	0.0021771	0.050638	0.11472	0.065794	0.30645
668	X2.42_338.2193n	0.11942	0.16839	0.00027602	0.0016039	0.065727	0.30645
669	X3.00_364.0925m.z	0.00010977	0.00060429	0.13435	0.23963	0.065901	0.30658
670	X2.67_481.2728m.z	0.0022546	0.0064582	0.86955	0.89584	0.066094	0.3071
671	X5.26_255.1345m.z	3.32e-06	4.76e-05	0.19635	0.31735	0.066536	0.3084
672	X0.67_198.1222m.z	9.28e-05	0.00053148	6.65e-05	0.00050533	0.066619	0.30841
673	X0.88_281.0902m.z	7.9e-06	8.61e-05	0.97981	0.98443	0.066762	0.3087
674	X0.56_312.0244n	0.00014021	0.00071582	0.47077	0.57988	0.066896	0.30895
675	X0.39_247.1216n	1.67e-05	0.00014915	5.43e-08	1.76e-06	0.067177	0.30913
676	X0.41_221.0379n	0.5222	0.57747	9.52e-06	0.00010611	0.067173	0.30913
677	X2.35_267.1066m.z	0.00029734	0.0012995	0.00094496	0.0045515	0.067357	0.30958
678	X0.41_383.0475m.z	0.00010713	0.00059289	0.0089362	0.029182	0.067748	0.30983
679	X4.68_313.1167n	0.0056289	0.013117	0.31638	0.44333	0.067816	0.30983
680	X0.39_232.1297m.z	0.079077	0.119	9.66e-07	1.76e-05	0.067768	0.30983
681	X0.71_401.2307m.z	0.0069384	0.015543	0.010646	0.033589	0.067936	0.31001
682	X3.93_316.2139m.z	3.04e-07	9.7e-06	0.62406	0.70519	0.069484	0.3105
683	X3.73_132.0426n	4.5e-07	1.21e-05	0.10832	0.20385	0.069517	0.3105
684	X0.71_184.0047m.z	9.18e-07	1.93e-05	0.020284	0.056248	0.0702	0.3105
685	X0.73_477.1608m.z	3.44e-06	4.84e-05	4.94e-05	0.00040194	0.070217	0.3105
686	X1.17_307.0652m.z	1.44e-05	0.00013509	0.021026	0.057843	0.068853	0.3105
687	X0.50_206.1670n	4.78e-05	0.00032206	0.11391	0.21166	0.070281	0.3105
688	X1.28_210.0769m.z	8.57e-05	0.00050404	0.00012896	0.00085466	0.069193	0.3105
689	X1.77_157.0064n	9.25e-05	0.00053009	3.44e-06	4.64e-05	0.070277	0.3105
690	X5.34_223.1089m.z	0.0001248	0.00065467	0.14029	0.24734	0.068711	0.3105
691	X0.94_284.0883m.z	0.00022343	0.0010208	0.31633	0.44333	0.068194	0.3105
692	X1.46_378.0545m.z	0.00038585	0.0015951	2.62e-08	9.54e-07	0.069825	0.3105
693	X4.31_302.9798n	0.00062668	0.0023398	0.024211	0.064743	0.068771	0.3105
694	X1.76_112.0227m.z	0.00082892	0.0029597	0.0020814	0.0088044	0.06994	0.3105
695	X5.43_467.0909m.z	0.00086027	0.0030573	0.25103	0.37778	0.069548	0.3105
696	X0.73_259.0442m.z	0.0026436	0.0073201	0.96406	0.97091	0.068229	0.3105
697	X1.36_370.2159m.z	0.0031991	0.0084485	0.00062637	0.0032281	0.070273	0.3105
698	X1.25_466.1588m.z	0.012393	0.025182	0.0036324	0.013838	0.069465	0.3105
699	X3.53_68.0347n	0.013729	0.027415	0.0034969	0.013476	0.06949	0.3105
700	X4.17_212.0542m.z	0.016212	0.031451	0.02701	0.070358	0.06856	0.3105
701	X4.01_252.0552m.z	0.016219	0.031451	0.22354	0.34735	0.070339	0.3105
702	X4.10_171.0714m.z	0.022158	0.040348	0.25032	0.37715	0.070399	0.3105
703	X0.40_234.1493m.z	0.12591	0.17594	1.03e-06	1.84e-05	0.069614	0.3105
704	X0.64_242.0486m.z	0.028737	0.050547	0.017192	0.049504	0.070548	0.3108
705	X2.55_218.1393m.z	0.00057544	0.0021917	5.35e-05	0.00042472	0.070746	0.31128
706	X1.36_473.1433m.z	0.00087572	0.0030978	6.83e-06	8.14e-05	0.070915	0.31128
707	X1.18_411.1324m.z	0.024789	0.044546	1.46e-05	0.00014914	0.070982	0.31128
708	X1.59_185.0228m.z	6.19e-07	1.48e-05	0.13538	0.24062	0.071827	0.31154
709	X1.90_121.0659m.z	1.43e-06	2.62e-05	1.97e-07	4.84e-06	0.072056	0.31154
710	X3.42_176.1282m.z	0.00010978	0.00060429	0.10257	0.19495	0.071643	0.31154
711	X2.64_137.0488n	0.00020396	0.00094539	6.99e-06	8.22e-05	0.071206	0.31154
712	X0.39_190.1237m.z	0.00056619	0.0021651	0.0058639	0.020591	0.072167	0.31154
713	X1.02_446.2518m.z	0.0019862	0.0058516	0.52005	0.6226	0.071495	0.31154
714	X0.71_403.2269m.z	0.00462	0.011203	0.010889	0.034272	0.072161	0.31154
715	X1.83_259.0286n	0.011995	0.024541	0.05004	0.11363	0.071516	0.31154
716	X4.13_281.1496m.z	0.017697	0.033719	0.014703	0.043958	0.071392	0.31154
717	X4.24_252.1450m.z	0.021596	0.039665	0.11899	0.21939	0.072183	0.31154
718	X1.84_84.0817m.z	0.12182	0.17126	0.0033359	0.012938	0.072051	0.31154
719	X1.57_345.1178m.z	3.12e-05	0.00023338	2.21e-06	3.26e-05	0.072431	0.31191
720	X0.99_330.0877m.z	1.06e-05	0.00010719	0.1845	0.30359	0.073314	0.31266
721	X1.26_367.1463m.z	3.7e-05	0.0002625	9.1e-07	1.73e-05	0.073503	0.31266
722	X1.24_157.0368m.z	6.18e-05	0.00039286	0.29684	0.42545	0.073191	0.31266
723	X1.42_371.0807m.z	8.71e-05	0.00050829	1.61e-12	3.25e-10	0.073375	0.31266
724	X1.48_180.0595n	0.00013351	0.00069087	3.43e-07	7.9e-06	0.072992	0.31266
725	X4.25_217.1553m.z	0.00054139	0.0020933	0.069521	0.14575	0.073504	0.31266
726	X0.77_342.2646m.z	0.0014463	0.0045519	0.1517	0.26136	0.07305	0.31266
727	X1.54_132.1393m.z	0.0058448	0.013513	0.072112	0.14954	0.072891	0.31266
728	X2.24_161.0462m.z	0.011112	0.023056	0.00018522	0.0011484	0.073351	0.31266
729	X3.60_307.0785m.z	0.022072	0.040268	0.019996	0.05572	0.073406	0.31266
730	X1.52_356.1161n	0.00024066	0.0010891	7.74e-08	2.29e-06	0.073759	0.3134
731	X4.23_259.1660m.z	0.024807	0.044556	0.015094	0.044746	0.074053	0.31429
732	X2.68_459.2818m.z	0.0016623	0.0050931	0.31359	0.44169	0.074305	0.31467
733	X2.29_144.1712m.z	0.00052162	0.0020354	0.0053613	0.01925	0.074582	0.31514
734	X3.13_223.0197m.z	0.021314	0.039222	0.79277	0.83954	0.074579	0.31514
735	X1.79_134.0604m.z	0.0045129	0.010992	0.0045065	0.016538	0.074698	0.31528
736	X1.18_372.0947m.z	5.79e-08	3.12e-06	6.64e-09	3.14e-07	0.07549	0.3166
737	X0.43_259.1306m.z	1.99e-05	0.00017072	9.62e-07	1.76e-05	0.075265	0.3166
738	X0.74_419.1469m.z	3.33e-05	0.00024216	0.051691	0.11641	0.075449	0.3166
739	X0.79_487.1959m.z	6.88e-05	0.00043039	0.00051487	0.0027082	0.075508	0.3166
740	X0.63_181.9963m.z	3.48e-05	0.00025032	0.066575	0.14102	0.075687	0.31666
741	X0.91_341.1563m.z	0.0012144	0.0040136	0.00039942	0.0021814	0.075638	0.31666
742	X0.77_237.1213m.z	6.46e-07	1.51e-05	6.14e-07	1.26e-05	0.076374	0.31814
743	X4.85_375.0553m.z	0.00010558	0.00058698	0.0012509	0.0057219	0.076309	0.31814
744	X1.52_481.1373m.z	0.0055187	0.012907	0.0050284	0.018209	0.076356	0.31814
745	X3.91_246.0811m.z	0.0072235	0.016006	0.050776	0.11496	0.076186	0.31814
746	X0.74_304.0798n	0.00092034	0.0032258	0.01913	0.053867	0.076474	0.31821
747	X2.68_212.1533n	0.017595	0.033625	0.37119	0.49285	0.076783	0.3188
748	X0.44_255.0703m.z	0.0041839	0.010376	0.10942	0.20527	0.077219	0.31988
749	X2.07_256.0591m.z	0.015988	0.031098	0.20053	0.32179	0.077294	0.31988
750	X1.09_350.0556m.z	0.44917	0.50953	0.0067989	0.023028	0.077288	0.31988
751	X0.46_302.1062m.z	2.37e-05	0.00019467	5.72e-07	1.19e-05	0.077467	0.31995
752	X4.24_254.9818m.z	0.00020382	0.00094539	0.0041814	0.015539	0.077479	0.31995
753	X2.24_319.1323m.z	5.45e-08	2.99e-06	0.0060291	0.021055	0.077715	0.32058
754	X1.97_86.0731n	0.00071557	0.0026248	0.33628	0.46245	0.077915	0.32106
755	X1.57_273.1683m.z	2.41e-08	1.68e-06	0.00074184	0.0036937	0.078203	0.32119
756	X0.40_294.0231n	1.64e-06	2.88e-05	9.19e-05	0.0006423	0.078355	0.32119
757	X1.12_396.1032m.z	0.00025268	0.0011354	0.00023378	0.0013925	0.078366	0.32119
758	X0.74_509.1958m.z	0.00062484	0.002337	0.10075	0.19223	0.078271	0.32119
759	X1.84_188.0568m.z	0.0013315	0.0042967	0.0096552	0.031079	0.078156	0.32119
760	X1.41_169.0866m.z	2.86e-08	1.85e-06	0.007248	0.024377	0.078855	0.32149
761	X0.60_208.1001m.z	4.07e-07	1.16e-05	2.72e-10	2.32e-08	0.078648	0.32149
762	X3.26_466.1561n	6.01e-06	7.13e-05	0.016757	0.048581	0.078916	0.32149
763	X3.01_124.1283m.z	0.0002313	0.0010505	0.41369	0.53264	0.079037	0.32149
764	X1.34_227.9715m.z	0.0031887	0.0084299	0.069778	0.14589	0.078704	0.32149
765	X3.33_140.0826m.z	0.0067002	0.015116	0.051277	0.11561	0.079034	0.32149
766	X3.39_187.1088m.z	0.00059043	0.0022352	0.37763	0.49864	0.079199	0.3215
767	X0.50_151.0447m.z	6.45e-05	0.00040719	0.73422	0.7938	0.079414	0.32203
768	X0.73_392.1508n	0.041021	0.06844	0.0098944	0.031715	0.080271	0.32414
769	X0.43_152.1208n	3.49e-09	7.03e-07	0.0026317	0.010683	0.080588	0.32439
770	X1.84_182.0129m.z	0.56108	0.61443	0.0017128	0.0074344	0.080568	0.32439
771	X3.93_358.2190m.z	1.13e-08	1.13e-06	0.0056383	0.019964	0.081469	0.32465
772	X1.39_356.1855n	0.00013976	0.00071451	0.17115	0.28592	0.081139	0.32465
773	X2.06_283.1292m.z	0.00016381	0.00080827	0.00022214	0.0013356	0.081059	0.32465
774	X0.43_95.0866m.z	0.0032408	0.0085056	0.0032736	0.012787	0.080959	0.32465
775	X4.65_413.2402m.z	0.0075506	0.016632	0.59248	0.68061	0.081258	0.32465
776	X1.70_325.0953m.z	0.0087483	0.018836	5.12e-05	0.00041022	0.081008	0.32465
777	X1.54_201.9267n	0.07685	0.11634	0.00010214	0.00070246	0.081491	0.32465
778	X1.19_216.1238m.z	0.00012758	0.00066407	0.048978	0.11168	0.081824	0.32496
779	X1.25_308.1224m.z	0.0020025	0.0058795	0.040132	0.096095	0.08188	0.32496
780	X0.98_154.0981m.z	0.00028266	0.0012473	5.19e-05	0.00041399	0.082125	0.3251
781	X0.88_245.0294m.z	0.0056617	0.013161	0.3613	0.48485	0.082071	0.3251
782	X0.50_114.0934m.z	4.12e-06	5.45e-05	0.20417	0.32555	0.082675	0.32626
783	X0.79_473.1989m.z	0.0022763	0.0065056	0.2402	0.3658	0.082672	0.32626
784	X4.07_287.1297m.z	8.82e-06	9.48e-05	0.19266	0.3135	0.082896	0.32644
785	X0.79_314.0442m.z	0.00294	0.0078951	2.47e-05	0.0002267	0.082976	0.32644
786	X4.28_230.1034m.z	0.016835	0.032481	0.053918	0.1202	0.082953	0.32644
787	X0.57_298.1000m.z	0.0014375	0.0045318	0.0096085	0.031007	0.083126	0.3267
788	X2.22_243.1283m.z	4.1e-07	1.16e-05	0.025019	0.066191	0.08346	0.32767
789	X0.91_226.1415m.z	1.92e-06	3.21e-05	0.45371	0.56736	0.083907	0.32841
790	X0.41_330.1311m.z	0.0018984	0.0056449	0.031154	0.078585	0.083869	0.32841
791	X5.63_271.1058m.z	0.0005869	0.0022249	0.47286	0.58142	0.084124	0.32893
792	X0.76_232.0270m.z	0.0010854	0.0036472	0.07987	0.16141	0.08442	0.32941
793	X0.49_425.2485m.z	0.0004214	0.0017039	0.3383	0.46434	0.084726	0.32993
794	X1.96_318.9921m.z	0.017853	0.033936	0.25939	0.38505	0.08506	0.33089
795	X0.73_279.1578m.z	6.76e-06	7.72e-05	0.02141	0.058689	0.08543	0.33166
796	X3.98_229.1556m.z	0.0052618	0.012467	0.40225	0.52213	0.085367	0.33166
797	X2.00_147.0663m.z	0.31592	0.38025	9.82e-07	1.78e-05	0.085663	0.33189
798	X0.43_289.1077m.z	1.01e-06	2.09e-05	0.0032254	0.01265	0.086209	0.33202
799	X3.13_305.0226m.z	0.0097448	0.020645	0.80319	0.84798	0.086146	0.33202
800	X1.34_221.8005m.z	0.38568	0.45047	0.0080298	0.026678	0.086151	0.33202
801	X0.77_380.1726m.z	1.36e-08	1.13e-06	3.44e-09	1.83e-07	0.086914	0.33282
802	X1.31_364.0202m.z	4.37e-05	0.00029806	0.1546	0.26511	0.087005	0.33282
803	X1.42_314.0938m.z	0.0042108	0.010429	0.025382	0.067031	0.087036	0.33282
804	X3.65_238.1317n	0.010221	0.021451	0.00019053	0.0011713	0.086951	0.33282
805	X4.89_545.2112n	0.017009	0.032741	0.15391	0.26416	0.086651	0.33282
806	X1.01_383.1577m.z	0.00030548	0.0013274	0.28069	0.40828	0.087191	0.33308
807	X0.43_224.0575n	1.23e-07	5e-06	0.00017223	0.0010958	0.087338	0.33331
808	X1.05_172.0600m.z	6.46e-07	1.51e-05	7.39e-05	0.00054486	0.087499	0.3336
809	X2.31_288.1565n	5.5e-06	6.7e-05	8.98e-05	0.00062924	0.087917	0.33399
810	X4.15_173.0823m.z	7.19e-05	0.00044146	0.45498	0.56784	0.08804	0.33399
811	X2.72_172.9859m.z	0.0035546	0.0091535	0.093472	0.18116	0.088033	0.33399
812	X1.01_172.1711m.z	0.0053344	0.0126	0.098111	0.18778	0.087985	0.33399
813	X1.28_380.0340m.z	0.0078063	0.017117	0.0029329	0.011707	0.088239	0.3342
814	X0.39_283.9173n	0.043375	0.071679	1.87e-06	2.91e-05	0.088269	0.3342
815	X0.39_416.9362m.z	0.15939	0.21408	3.68e-05	0.00031232	0.088704	0.33518
816	X1.56_183.1039m.z	1.08e-07	4.71e-06	0.01106	0.034694	0.088831	0.33533
817	X4.72_345.1880n	0.005537	0.012942	0.050832	0.11502	0.089184	0.33633
818	X1.15_295.1211m.z	0.0001013	0.00056551	0.06616	0.14047	0.089695	0.33717
819	X5.30_247.1408m.z	0.00088933	0.0031315	0.23172	0.35629	0.089771	0.33717
820	X1.42_329.1516m.z	0.0014043	0.0044542	0.0017817	0.0076986	0.090127	0.33756
821	X3.60_154.0750n	0.0062326	0.014272	0.013048	0.039788	0.090339	0.33802
822	X3.13_387.0253m.z	0.003074	0.0081915	0.80896	0.85243	0.090434	0.33804
823	X3.79_153.0922m.z	0.0056841	0.013205	0.17406	0.28953	0.090591	0.33806
824	X4.58_224.0716n	0.13797	0.19016	0.0002764	0.0016039	0.090615	0.33806
825	X1.44_181.0508m.z	1.86e-06	3.15e-05	2.74e-10	2.32e-08	0.09136	0.33859
826	X1.08_310.2001m.z	5.79e-06	6.96e-05	0.070291	0.14656	0.091307	0.33859
827	X1.01_270.0745m.z	3.02e-05	0.00022981	0.12031	0.22096	0.091468	0.33859
828	X0.53_341.1119m.z	0.0051162	0.012182	0.77942	0.82884	0.091486	0.33859
829	X2.80_59.0129m.z	0.019134	0.035743	1.67e-05	0.00016654	0.091239	0.33859
830	X0.43_146.1102n	1.7e-05	0.00015056	3.04e-06	4.26e-05	0.091948	0.33939
831	X0.39_288.0302n	0.049542	0.080377	0.0017353	0.0075236	0.092062	0.33949
832	X1.08_145.0243m.z	0.0034016	0.0088369	0.13869	0.24509	0.092531	0.3399
833	X2.02_529.9883n	0.017775	0.033834	0.0066921	0.022781	0.092686	0.34013
834	X1.90_165.0560m.z	5.4e-06	6.63e-05	1.15e-07	3.05e-06	0.093084	0.34063
835	X3.12_524.0736m.z	0.46833	0.52643	1.68e-05	0.00016692	0.093067	0.34063
836	X1.57_297.1467m.z	1.74e-05	0.00015217	4.93e-06	6.16e-05	0.093807	0.34272
837	X0.76_142.9816m.z	0.0032405	0.0085056	0.12374	0.22553	0.094065	0.3429
838	X1.44_336.1136n	7.8e-06	8.55e-05	2.03e-05	0.00019543	0.094612	0.34355
839	X4.51_149.0609m.z	0.00053015	0.0020584	0.0051154	0.018437	0.094589	0.34355
840	X1.67_298.0079m.z	0.00099591	0.0034248	0.0032865	0.012808	0.094874	0.34376
841	X0.60_129.0557m.z	3.11e-05	0.00023338	0.29447	0.42283	0.095156	0.3438
842	X3.37_293.0505m.z	0.12294	0.17246	5.72e-05	0.0004474	0.095155	0.3438
843	X0.73_292.0807n	0.0030814	0.0082055	0.0027152	0.010952	0.095357	0.34401
844	X0.87_238.1387n	1.17e-05	0.00011552	0.74333	0.80115	0.095711	0.34417
845	X1.28_401.2789n	0.002933	0.0078819	0.0027524	0.011091	0.095853	0.34417
846	X1.66_319.1285m.z	0.0053312	0.0126	0.00018847	0.0011643	0.095838	0.34417
847	X3.66_283.1123m.z	0.026579	0.047295	3.68e-05	0.00031232	0.095674	0.34417
848	X0.76_308.0939m.z	2.03e-05	0.00017264	8.47e-05	0.00059878	0.095978	0.3443
849	X1.42_219.1226m.z	1.33e-07	5.13e-06	9.89e-08	2.8e-06	0.096463	0.34507
850	X4.30_187.1084m.z	9.32e-06	9.85e-05	0.20104	0.32238	0.096374	0.34507
851	X0.76_152.0815m.z	0.40463	0.46873	1.11e-06	1.95e-05	0.096507	0.34507
852	X1.46_112.0898n	0.00015196	0.00076257	0.19839	0.31943	0.096957	0.34619
853	X1.32_233.0213n	0.00036013	0.0015051	0.12496	0.22734	0.097074	0.34628
854	X0.73_180.1385m.z	4.59e-06	5.89e-05	0.0015194	0.0067393	0.098014	0.34801
855	X4.15_111.0818m.z	0.00025903	0.0011612	0.33786	0.46408	0.097873	0.34801
856	X4.34_166.9985m.z	0.00066528	0.0024675	0.0032387	0.012676	0.097883	0.34801
857	X3.47_245.1590m.z	0.0033875	0.0088122	0.60055	0.68532	0.097816	0.34801
858	X4.53_276.1453m.z	0.054088	0.086614	9.44e-07	1.75e-05	0.097937	0.34801
859	X2.02_310.1649m.z	0.02218	0.040369	0.036972	0.090019	0.098326	0.34879
860	X1.36_231.0773m.z	0.00019591	0.00092146	6.57e-05	0.00050119	0.098456	0.34893
861	X2.77_644.8184m.z	0.0049387	0.011848	0.28625	0.41463	0.098598	0.34911
862	X1.21_254.1024m.z	5.98e-07	1.47e-05	0.8375	0.8717	0.098703	0.34916
863	X4.44_209.1040m.z	8.03e-05	0.00047896	0.054018	0.12031	0.098969	0.34945
864	X3.88_141.0922m.z	0.0012564	0.0040958	0.33555	0.46178	0.099135	0.34972
865	X3.90_211.0611m.z	0.005404	0.012724	0.042411	0.10048	0.099251	0.3498
866	X2.48_254.1532m.z	0.0071756	0.015953	0.1065	0.20062	0.099506	0.35038
867	X3.47_283.0690m.z	2.39e-05	0.0001955	0.72534	0.78754	0.10003	0.35096
868	X4.33_145.0144m.z	0.0029857	0.0079954	0.0047654	0.017322	0.099932	0.35096
869	X1.11_152.9864m.z	0.0037716	0.009564	0.8703	0.89632	0.10038	0.35096
870	X3.17_104.9934m.z	0.0053864	0.012691	0.28378	0.41167	0.10015	0.35096
871	X3.67_241.1051m.z	0.013192	0.026591	0.2922	0.42054	0.10006	0.35096
872	X1.44_111.0857m.z	0.063267	0.098791	0.0027105	0.010945	0.10037	0.35096
873	X1.42_313.1634m.z	4.75e-06	6.03e-05	1.16e-05	0.00012525	0.10053	0.35108
874	X0.74_307.1522m.z	1.01e-05	0.00010444	4.18e-07	9.19e-06	0.10102	0.35115
875	X0.81_362.1205n	7.61e-05	0.00045963	0.0041398	0.015429	0.10165	0.35115
876	X0.73_465.1627m.z	0.0022862	0.0065184	0.00039704	0.0021721	0.10149	0.35115
877	X0.49_339.1146n	0.0084566	0.018332	0.0040929	0.01527	0.10109	0.35115
878	X4.13_103.0038m.z	0.013406	0.02691	0.011939	0.036998	0.10133	0.35115
879	X0.44_286.2593n	0.018458	0.034804	0.0085787	0.028256	0.10085	0.35115
880	X2.47_234.1699m.z	0.59653	0.64715	0.00050376	0.0026644	0.10069	0.35115
881	X4.50_423.0872m.z	0.6205	0.66726	7.21e-05	0.00053616	0.10078	0.35115
882	X2.09_241.2172m.z	0.96806	0.97468	0.0055254	0.01971	0.10156	0.35115
883	X4.34_159.0664m.z	3.04e-05	0.00023056	0.0077549	0.025899	0.10181	0.35139
884	X2.17_68.0344n	0.38974	0.45382	0.00023628	0.001403	0.10192	0.35144
885	X4.60_568.2754m.z	0.012116	0.024711	0.09129	0.17829	0.10225	0.35224
886	X4.41_259.1185m.z	0.00058526	0.0022225	0.18773	0.30758	0.10235	0.35229
887	X1.14_169.1459n	0.0010382	0.0035289	2.17e-06	3.26e-05	0.10302	0.35363
888	X1.59_193.1173m.z	0.0022876	0.0065184	0.00019957	0.0012211	0.10294	0.35363
889	X0.47_290.1304m.z	0.0010745	0.0036197	1.32e-05	0.00013686	0.10346	0.35483
890	X1.45_387.2956m.z	0.0002981	0.0013013	0.0010041	0.0047815	0.10376	0.35553
891	X3.66_155.1078m.z	0.00023075	0.0010505	0.42988	0.54723	0.10408	0.356
892	X1.11_119.0504m.z	0.00081106	0.0029067	2.31e-06	3.37e-05	0.10402	0.356
893	X4.70_175.0723m.z	2.63e-05	0.0002079	0.1656	0.27933	0.10449	0.35621
894	X1.34_239.9479m.z	0.0019918	0.0058589	0.12563	0.22823	0.10452	0.35621
895	X3.27_387.1609m.z	0.014117	0.028042	6.66e-08	2.02e-06	0.1044	0.35621
896	X4.63_239.0353m.z	0.019177	0.035807	0.087756	0.17343	0.10439	0.35621
897	X0.40_253.0184m.z	0.051001	0.082351	0.0039541	0.014853	0.10473	0.35663
898	X1.38_292.1414n	4.83e-06	6.11e-05	0.0071432	0.024088	0.10484	0.35667
899	X1.89_393.0702m.z	7.12e-05	0.00043762	1.69e-05	0.00016745	0.10503	0.3567
900	X3.09_128.0718m.z	0.0005263	0.0020485	0.2118	0.33371	0.10499	0.3567
901	X3.79_412.1354n	0.0024135	0.0068146	0.37334	0.49486	0.10533	0.3574
902	X0.56_427.1292m.z	3.46e-05	0.00024945	0.61681	0.6995	0.10573	0.35779
903	X4.30_145.0983m.z	0.00019024	0.00090597	0.36187	0.4849	0.10572	0.35779
904	X0.76_543.1737m.z	0.00069815	0.002572	0.44831	0.56264	0.10556	0.35779
905	X2.32_397.1161m.z	1.66e-05	0.00014915	0.03292	0.082012	0.10602	0.35848
906	X0.74_86.0110n	0.00010638	0.00058955	0.0086374	0.028411	0.10661	0.35981
907	X1.57_104.1080m.z	0.004424	0.010817	8.75e-07	1.68e-05	0.10675	0.35999
908	X3.62_270.1338n	0.0041962	0.010399	0.17914	0.29632	0.10733	0.36067
909	X3.13_797.0381m.z	0.00016511	0.00081257	0.82476	0.86384	0.10751	0.36096
910	X0.50_475.1964m.z	0.0088161	0.018961	0.005977	0.020892	0.10785	0.36113
911	X3.66_387.1270m.z	0.0002186	0.0010011	0.091093	0.178	0.10806	0.36151
912	X1.39_139.9863m.z	9.4e-05	0.00053554	0.00063063	0.0032413	0.10824	0.36182
913	X2.19_94.0419n	2.36e-05	0.00019467	0.79738	0.84302	0.10863	0.36246
914	X0.50_294.1100n	0.017479	0.033437	0.0013084	0.0059563	0.10872	0.36246
915	X0.85_293.0343m.z	0.00075348	0.0027415	0.13867	0.24509	0.10913	0.3632
916	X0.39_216.1372m.z	0.57051	0.62333	1.19e-07	3.11e-06	0.10923	0.3632
917	X1.07_443.1151m.z	1.96e-05	0.00016844	0.011652	0.036264	0.10972	0.36322
918	X4.00_260.1142m.z	8.43e-05	0.00049752	6.52e-05	0.00049892	0.10968	0.36322
919	X3.13_469.0281m.z	0.0017101	0.005215	0.83901	0.87255	0.10979	0.36322
920	X2.02_208.0491n	0.023739	0.04278	0.55851	0.65152	0.10949	0.36322
921	X4.44_228.1190n	0.00020037	0.00093508	0.27247	0.39874	0.10999	0.36354
922	X0.50_468.1904n	0.000414	0.001686	0.11924	0.21969	0.11025	0.36396
923	X1.17_153.1024m.z	0.00010561	0.00058698	0.0032429	0.01268	0.11064	0.36473
924	X3.43_294.1811m.z	0.00016915	0.00082823	0.00038814	0.0021264	0.11088	0.36484
925	X1.38_150.0909m.z	0.0045008	0.010969	0.015001	0.044538	0.11099	0.36484
926	X3.30_317.0664m.z	0.0069587	0.015572	0.25556	0.3819	0.11134	0.36484
927	X0.73_470.1933n	0.025192	0.045164	0.0088741	0.029004	0.11133	0.36484
928	X0.71_322.9878m.z	0.026793	0.047588	0.0049516	0.017948	0.11116	0.36484
929	X3.83_168.0564m.z	0.080958	0.12141	2.19e-06	3.26e-05	0.11108	0.36484
930	X1.54_332.1315n	2.07e-05	0.00017483	9.37e-07	1.75e-05	0.11226	0.36568
931	X1.07_131.0714m.z	4e-05	0.00027846	0.00017667	0.001113	0.11227	0.36568
932	X1.42_205.9807m.z	0.00021109	0.00097373	0.023276	0.062726	0.112	0.36568
933	X0.50_470.2052n	0.0011654	0.003882	0.095982	0.18453	0.11211	0.36568
934	X1.24_361.1154m.z	0.00995	0.020975	1.07e-05	0.00011729	0.11201	0.36568
935	X3.22_443.1664m.z	6.19e-08	3.24e-06	0.10209	0.19423	0.11288	0.36705
936	X4.10_171.1102m.z	0.045657	0.074997	0.0035698	0.013678	0.11285	0.36705
937	X1.09_376.0567m.z	0.003538	0.0091352	0.041595	0.098806	0.11323	0.36786
938	X0.76_298.1085m.z	0.0016069	0.0049676	0.019481	0.054576	0.11358	0.36838
939	X4.34_265.1194m.z	0.00055953	0.0021482	0.04456	0.10422	0.11375	0.36862
940	X3.39_293.1241m.z	0.004293	0.010598	4.05e-07	8.96e-06	0.11396	0.36869
941	X4.44_227.1138m.z	1.39e-06	2.59e-05	0.068912	0.14479	0.11408	0.36877
942	X0.74_106.1226n	7.54e-05	0.00045627	0.48478	0.59159	0.11438	0.36898
943	X1.25_745.0336m.z	0.00071837	0.0026254	0.5674	0.6587	0.11447	0.36898
944	X1.52_355.0873m.z	0.0041662	0.010352	7.35e-10	5.21e-08	0.11452	0.36898
945	X1.94_132.1392m.z	0.0067864	0.015271	0.0070145	0.023675	0.11463	0.36898
946	X0.44_225.1540m.z	1.53e-05	0.00014075	5.39e-06	6.62e-05	0.11517	0.36934
947	X3.52_213.1124m.z	0.00019338	0.00091407	0.22324	0.34717	0.11529	0.36934
948	X0.56_312.7308m.z	0.00035256	0.0014864	0.0018045	0.0077881	0.1153	0.36934
949	X1.19_374.0518m.z	0.039906	0.066871	0.0027572	0.011098	0.11509	0.36934
950	X1.54_210.1094m.z	0.069657	0.10691	0.013086	0.039874	0.11532	0.36934
951	X3.87_290.1510m.z	0.020046	0.037158	0.010963	0.034451	0.1155	0.36961
952	X1.76_116.0358m.z	0.0017454	0.0052888	0.18544	0.30487	0.11562	0.36969
953	X2.03_529.0456m.z	0.0016008	0.0049566	0.078531	0.1597	0.11603	0.37066
954	X0.51_266.1395m.z	0.00040465	0.0016567	0.0058852	0.020647	0.11647	0.37176
955	X3.13_633.0336m.z	0.00038554	0.0015951	0.85986	0.88896	0.11676	0.37207
956	X4.53_193.0871m.z	0.010752	0.02243	4.31e-07	9.42e-06	0.11696	0.37242
957	X0.76_309.0627n	0.0022008	0.0063467	0.012692	0.03889	0.11719	0.37283
958	X1.01_172.0978m.z	6.61e-05	0.00041621	0.047017	0.10817	0.11816	0.37406
959	X0.74_356.1137n	0.00012131	0.00064495	0.0073162	0.024541	0.11794	0.37406
960	X4.31_224.0234m.z	0.00050108	0.0019815	0.060912	0.13175	0.11814	0.37406
961	X0.37_378.0752n	0.2666	0.33015	0.0035853	0.013724	0.11775	0.37406
962	X0.36_349.0020m.z	2.86e-05	0.000219	0.052289	0.11734	0.11924	0.37481
963	X1.67_483.1167m.z	9.14e-05	0.00052537	0.00024507	0.0014484	0.11885	0.37481
964	X0.43_192.1035m.z	0.00055383	0.0021328	0.0011369	0.0053345	0.11864	0.37481
965	X1.56_293.1470m.z	0.0009992	0.0034308	0.00021009	0.0012752	0.11874	0.37481
966	X3.02_876.1082m.z	0.0016406	0.0050514	0.085685	0.17037	0.11887	0.37481
967	X1.41_440.1744n	0.0028946	0.0078004	2.22e-05	0.00020834	0.11906	0.37481
968	X3.33_308.1972m.z	0.0031686	0.0083852	0.010985	0.034488	0.11943	0.37481
969	X0.74_423.1487n	0.0048518	0.011669	0.00088619	0.0043005	0.1193	0.37481
970	X4.13_241.0962m.z	0.018119	0.034335	0.049872	0.11337	0.11901	0.37481
971	X0.53_281.0981m.z	0.00015195	0.00076257	0.59468	0.68187	0.1198	0.3755
972	X3.75_323.2184m.z	0.021517	0.039559	0.092399	0.17981	0.12032	0.3765
973	X5.25_116.0715m.z	0.0030001	0.0080228	0.01107	0.034698	0.12089	0.37756
974	X2.17_100.0043m.z	0.0061731	0.014152	4.02e-09	2.08e-07	0.12092	0.37756
975	X3.47_110.0721m.z	0.0093793	0.019992	0.14607	0.25518	0.12095	0.37756
976	X0.84_418.1449m.z	0.0031899	0.0084299	0.01211	0.03741	0.12131	0.37775
977	X2.45_308.1374n	0.026415	0.047026	0.029721	0.075971	0.12126	0.37775
978	X1.67_301.2130m.z	0.0025856	0.0071803	8.19e-06	9.4e-05	0.12154	0.3778
979	X2.40_146.0806m.z	0.0079313	0.017361	0.00048577	0.00258	0.12157	0.3778
980	X1.05_142.0876m.z	0.00028153	0.001246	2.3e-12	4e-10	0.12242	0.37815
981	X3.13_551.0309m.z	0.00083646	0.0029838	0.83631	0.87097	0.12209	0.37815
982	X1.56_311.1218m.z	0.00092544	0.0032371	0.012431	0.038243	0.12198	0.37815
983	X0.51_227.1387m.z	0.021614	0.03968	0.0012054	0.0055805	0.12242	0.37815
984	X1.36_328.2107m.z	0.022005	0.040185	0.111	0.20787	0.12221	0.37815
985	X1.44_206.0472m.z	0.026672	0.047439	0.00010845	0.00073923	0.12242	0.37815
986	X1.04_208.0286m.z	0.019715	0.03665	0.070388	0.14668	0.12275	0.37885
987	X1.02_365.1211m.z	0.012095	0.024708	0.50169	0.60596	0.12339	0.38053
988	X0.49_355.1494m.z	0.00017676	0.00085317	0.46911	0.57867	0.12357	0.38075
989	X2.77_579.7283n	0.10628	0.1529	0.0022431	0.0093033	0.12373	0.38094
990	X1.04_342.1217m.z	8.79e-05	0.00051179	0.34704	0.4721	0.12387	0.38108
991	X1.90_138.9708m.z	2.85e-05	0.00021852	1.19e-06	2.02e-05	0.12406	0.38136
992	X4.10_146.1185m.z	0.57152	0.62407	0.011654	0.036264	0.12423	0.38157
993	X1.54_204.0302m.z	1.83e-07	6.47e-06	0.0069677	0.023538	0.12451	0.38212
994	X1.45_350.1318n	3.6e-05	0.00025657	2.6e-09	1.44e-07	0.12499	0.38212
995	X4.30_172.0974m.z	0.0033703	0.0087793	0.14664	0.25559	0.12485	0.38212
996	X1.54_162.0982m.z	0.0072037	0.015997	0.0010276	0.0048813	0.12501	0.38212
997	X2.61_274.1197m.z	0.00754	0.016618	0.00038131	0.002098	0.12499	0.38212
998	X1.19_212.1892n	0.015982	0.031098	0.0013668	0.006178	0.12552	0.38338
999	X3.15_141.0830m.z	0.00057863	0.0022017	0.10616	0.20029	0.12589	0.38392
1000	X3.91_239.0926m.z	0.00011407	0.00061887	0.0034675	0.013394	0.1263	0.38484
1001	X1.24_118.9809m.z	0.0054426	0.012763	1.43e-06	2.31e-05	0.12664	0.38558
1002	X1.86_604.8986m.z	0.013772	0.027459	0.0037712	0.014264	0.12697	0.38566
1003	X4.78_259.1366m.z	0.018186	0.034427	0.78129	0.82993	0.12695	0.38566
1004	X0.71_115.0402m.z	7.57e-07	1.68e-05	0.99942	0.99968	0.12832	0.38575
1005	X3.79_305.0708m.z	6.06e-06	7.16e-05	0.50649	0.6101	0.12753	0.38575
1006	X3.09_138.0438n	1.19e-05	0.00011649	2.43e-16	3.09e-13	0.12764	0.38575
1007	X0.50_415.1718m.z	0.0022976	0.006542	0.22721	0.35105	0.12789	0.38575
1008	X0.73_318.1031n	0.0025402	0.00708	0.0008694	0.0042297	0.12715	0.38575
1009	X3.12_702.0767m.z	0.0036155	0.0092624	0.072727	0.15057	0.12774	0.38575
1010	X1.67_190.0510m.z	0.0072601	0.016076	0.012297	0.037891	0.12831	0.38575
1011	X0.94_288.0898n	0.0083628	0.01818	0.00015216	0.00098456	0.12813	0.38575
1012	X0.67_149.0513m.z	0.0095069	0.020231	1.35e-15	1.04e-12	0.12814	0.38575
1013	X0.71_222.0769m.z	0.0099456	0.020975	0.00099334	0.0047541	0.12736	0.38575
1014	X3.33_260.0239m.z	0.016544	0.031999	0.88212	0.90484	0.12723	0.38575
1015	X1.57_128.0357m.z	0.0015716	0.0048743	0.040524	0.096793	0.1285	0.38599
1016	X1.12_228.1230m.z	0.00017526	0.00084997	0.66154	0.73668	0.12862	0.38605
1017	X1.56_301.1735m.z	8.44e-09	1.06e-06	6.06e-07	1.25e-05	0.12891	0.38663
1018	X0.77_252.9676m.z	0.0028336	0.0076686	0.044083	0.10342	0.12918	0.38713
1019	X0.51_151.1157m.z	6.84e-05	0.00042873	0.68229	0.75363	0.12947	0.38756
1020	X4.24_281.1506m.z	0.00059395	0.0022443	0.015393	0.045385	0.12952	0.38756
1021	X1.67_158.1180m.z	7.25e-07	1.65e-05	0.0012762	0.0058306	0.12994	0.38762
1022	X1.01_224.0186m.z	0.060035	0.094436	5.11e-05	0.00041022	0.12987	0.38762
1023	X0.59_198.1239m.z	3.03e-06	4.46e-05	1.49e-07	3.81e-06	0.13051	0.38839
1024	X0.74_226.0711m.z	3.28e-08	2.06e-06	3.46e-07	7.91e-06	0.13083	0.38844
1025	X0.73_212.0701n	0.00032524	0.0013943	1.72e-07	4.32e-06	0.13072	0.38844
1026	X3.67_239.1417m.z	0.0046795	0.011311	0.0035278	0.013544	0.13111	0.38866
1027	X2.64_236.0235m.z	0.0017498	0.0052978	1.16e-05	0.00012525	0.13166	0.38925
1028	X2.17_194.0458m.z	0.0023263	0.0065993	1.18e-11	1.5e-09	0.13182	0.38925
1029	X0.50_426.1880n	0.016066	0.031217	0.022547	0.06115	0.1316	0.38925
1030	X3.17_267.0337m.z	0.097137	0.14161	0.0062254	0.021561	0.13154	0.38925
1031	X0.73_115.0111m.z	0.00061902	0.0023207	0.00083564	0.0040968	0.13208	0.3897
1032	X1.84_259.1571m.z	3.7e-09	7.08e-07	8.14e-05	0.00058275	0.13265	0.39076
1033	X1.26_114.0924m.z	3.96e-08	2.33e-06	4.47e-06	5.68e-05	0.1341	0.39086
1034	X1.54_240.0870m.z	5.25e-08	2.95e-06	6.89e-07	1.36e-05	0.13459	0.39086
1035	X3.49_482.2060n	2.02e-06	3.34e-05	0.030823	0.078075	0.13502	0.39086
1036	X0.43_328.2367n	2.21e-06	3.54e-05	0.094531	0.18266	0.13462	0.39086
1037	X5.88_223.1448m.z	3.4e-06	4.83e-05	0.07145	0.14833	0.1349	0.39086
1038	X4.58_154.9755m.z	4.92e-06	6.2e-05	0.26212	0.38821	0.13476	0.39086
1039	X0.59_213.1215m.z	9.98e-05	0.00055847	1.04e-05	0.00011463	0.13391	0.39086
1040	X1.17_177.1030n	0.0022308	0.006414	0.0001533	0.00098615	0.13564	0.39086
1041	X4.18_128.1078m.z	0.003669	0.0093598	0.05863	0.12762	0.13298	0.39086
1042	X1.12_446.1287n	0.0038639	0.0097336	0.00026656	0.0015586	0.13507	0.39086
1043	X0.97_160.1077m.z	0.0062489	0.014292	0.52242	0.62391	0.13498	0.39086
1044	X3.47_281.0948n	0.0072079	0.015997	0.037813	0.09175	0.13506	0.39086
1045	X0.66_296.9233m.z	0.0085894	0.018568	0.00066951	0.0033955	0.13562	0.39086
1046	X1.49_203.1110m.z	0.017706	0.033719	0.062073	0.1335	0.13502	0.39086
1047	X0.99_133.0507m.z	0.018283	0.034526	0.11159	0.20859	0.13516	0.39086
1048	X0.39_264.9347m.z	0.42007	0.48297	0.0060495	0.021107	0.13518	0.39086
1049	X1.11_119.0183m.z	0.00095211	0.0033039	2.88e-10	2.34e-08	0.13585	0.39088
1050	X0.81_339.0671m.z	5.68e-05	0.000368	7.26e-09	3.35e-07	0.13608	0.39096
1051	X0.73_147.0655m.z	0.002724	0.0074655	0.0013952	0.006277	0.13607	0.39096
1052	X2.17_418.1296m.z	8.7e-05	0.00050829	0.43388	0.55044	0.13659	0.39176
1053	X0.73_359.1282m.z	0.0018358	0.0055059	0.0033657	0.01304	0.13666	0.39176
1054	X2.80_516.8348m.z	0.011921	0.024439	0.26245	0.38855	0.13646	0.39176
1055	X0.60_337.0373m.z	7.01e-05	0.0004347	0.24528	0.37191	0.13709	0.3924
1056	X3.55_237.0716n	0.00014442	0.00073146	0.9008	0.91866	0.13779	0.39285
1057	X4.68_390.0362m.z	0.0070837	0.015785	0.34846	0.47318	0.13786	0.39285
1058	X1.66_334.0939n	0.012683	0.025675	0.00025979	0.0015237	0.13772	0.39285
1059	X3.12_620.0794m.z	0.027197	0.048148	0.00063202	0.0032441	0.1374	0.39285
1060	X1.01_183.0574n	0.038118	0.064412	1.34e-05	0.00013859	0.13787	0.39285
1061	X3.36_139.0514m.z	0.081345	0.12184	0.0046134	0.016866	0.13771	0.39285
1062	X1.56_103.0224m.z	7.88e-05	0.00047087	4.87e-07	1.05e-05	0.138	0.39295
1063	X1.07_345.0716m.z	0.023665	0.042687	0.00016119	0.0010325	0.13831	0.39353
1064	X0.92_313.2266n	2.43e-05	0.00019761	0.22432	0.34816	0.13867	0.39367
1065	X2.02_166.0639n	0.00033661	0.0014414	0.00012778	0.00084977	0.13853	0.39367
1066	X0.44_421.2175m.z	2.58e-05	0.00020625	0.13324	0.23819	0.13878	0.39369
1067	X1.79_181.0066n	0.01206	0.024649	0.031368	0.078899	0.13907	0.39421
1068	X4.63_286.1413m.z	0.0045252	0.011008	0.32515	0.45185	0.13944	0.39486
1069	X4.34_335.1946n	4.08e-07	1.16e-05	0.017631	0.050388	0.13992	0.39507
1070	X0.74_329.1230n	0.00027549	0.0012275	6.43e-07	1.29e-05	0.13992	0.39507
1071	X1.14_328.1009m.z	0.003746	0.0095117	0.0019325	0.0082202	0.13999	0.39507
1072	X2.16_130.0513m.z	8.99e-05	0.00051838	5.65e-15	3.16e-12	0.14042	0.39571
1073	X4.82_174.0772m.z	0.0065397	0.014815	0.015105	0.044746	0.14032	0.39571
1074	X3.94_187.0975m.z	3.05e-05	0.00023065	0.0001527	0.00098609	0.14083	0.39627
1075	X2.58_162.0563m.z	0.012439	0.025261	0.092228	0.17957	0.14074	0.39627
1076	X0.79_433.1752m.z	3.18e-05	0.00023437	0.0010006	0.0047711	0.14268	0.39685
1077	X5.29_130.0871m.z	4.01e-05	0.00027847	0.44822	0.56264	0.14236	0.39685
1078	X0.50_390.1775m.z	0.00019111	0.00090607	0.00021333	0.0012888	0.14282	0.39685
1079	X1.63_202.0276m.z	0.0017232	0.005238	0.16537	0.27919	0.14215	0.39685
1080	X1.66_183.0224n	0.0039019	0.0098066	0.093291	0.181	0.14282	0.39685
1081	X4.79_303.1441n	0.0065177	0.014774	0.29825	0.42652	0.14229	0.39685
1082	X0.89_341.0648m.z	0.0066546	0.01504	5.48e-05	0.00043198	0.14177	0.39685
1083	X1.84_180.1027m.z	0.008542	0.018496	0.0088016	0.028798	0.14128	0.39685
1084	X1.26_400.2700m.z	0.0096819	0.020523	0.054213	0.12048	0.14205	0.39685
1085	X1.52_288.9456m.z	0.024721	0.044444	3.02e-06	4.25e-05	0.1429	0.39685
1086	X3.37_135.0300m.z	0.025227	0.04517	0.12372	0.22553	0.14287	0.39685
1087	X4.25_116.0721m.z	0.091826	0.13511	0.0096355	0.031067	0.14209	0.39685
1088	X2.90_102.0563m.z	0.11762	0.16646	1.5e-06	2.41e-05	0.14241	0.39685
1089	X1.52_168.0304m.z	0.0001622	0.00080239	5.18e-06	6.43e-05	0.14323	0.39743
1090	X0.81_254.1017m.z	0.0007432	0.0027093	0.0067804	0.022986	0.14332	0.39743
1091	X2.03_584.9774m.z	1.02e-05	0.00010467	3.14e-06	4.35e-05	0.14362	0.39796
1092	X1.52_343.0781m.z	0.0018574	0.0055577	8.63e-13	1.94e-10	0.14502	0.40128
1093	X1.79_455.1739m.z	5.07e-05	0.0003386	0.59453	0.68187	0.14531	0.40178
1094	X3.39_213.0902m.z	3.57e-06	5e-05	0.52793	0.62819	0.14605	0.40192
1095	X4.78_395.0379m.z	5.3e-05	0.00034792	2.02e-05	0.00019499	0.1461	0.40192
1096	X4.30_267.1350m.z	0.006407	0.014582	0.078859	0.15998	0.14592	0.40192
1097	X0.37_125.0250m.z	0.011822	0.024293	0.14515	0.25392	0.14589	0.40192
1098	X2.04_343.0462m.z	0.016648	0.032185	0.053895	0.1202	0.14588	0.40192
1099	X2.10_256.0871m.z	0.47298	0.53041	0.010806	0.034067	0.14602	0.40192
1100	X1.11_424.1039n	0.010179	0.021375	0.7976	0.84302	0.14646	0.40206
1101	X1.36_445.1159m.z	0.0055065	0.012887	7.88e-09	3.5e-07	0.14668	0.40207
1102	X4.30_198.0308n	0.021028	0.038752	0.024273	0.064862	0.14658	0.40207
1103	X3.13_879.0398m.z	3.97e-05	0.00027687	0.83031	0.86775	0.14706	0.40281
1104	X3.77_225.0877m.z	1.53e-05	0.00014075	0.059439	0.12914	0.14783	0.40438
1105	X3.12_538.0767m.z	0.013442	0.026954	0.0056587	0.020002	0.14851	0.40566
1106	X2.16_267.1126m.z	1.52e-07	5.73e-06	6.9e-06	8.2e-05	0.14901	0.40612
1107	X1.09_74.0245m.z	0.0020171	0.0059088	0.45023	0.56486	0.14895	0.40612
1108	X4.66_179.0711m.z	0.0043834	0.010744	0.0025756	0.010489	0.14914	0.40612
1109	X1.46_259.0765m.z	0.081261	0.12176	2.16e-12	3.93e-10	0.14922	0.40612
1110	X3.73_165.0402m.z	0.88406	0.90488	0.0013799	0.0062152	0.14893	0.40612
1111	X1.83_518.0438n	0.00017381	0.00084668	0.00064693	0.0032941	0.14933	0.40613
1112	X1.14_424.0992n	0.0075666	0.016658	0.72758	0.78929	0.1501	0.40739
1113	X2.12_204.0296m.z	0.0099304	0.020968	0.010646	0.033589	0.15002	0.40739
1114	X3.98_207.1039m.z	0.021653	0.039732	0.28933	0.41797	0.15011	0.40739
1115	X2.20_254.9378m.z	4.06e-07	1.16e-05	0.070523	0.14689	0.15147	0.40964
1116	X1.19_373.1492m.z	1.83e-06	3.11e-05	3.41e-10	2.72e-08	0.15135	0.40964
1117	X2.80_380.9976m.z	0.00098246	0.0033877	4.72e-06	5.91e-05	0.15194	0.41054
1118	X0.74_350.2028n	0.17996	0.23657	1.54e-08	6.12e-07	0.15202	0.41054
1119	X1.45_369.0992m.z	0.001049	0.0035489	4.01e-11	4.79e-09	0.15266	0.41148
1120	X0.40_257.0813m.z	0.0096809	0.020523	0.48815	0.59506	0.15279	0.41148
1121	X0.66_376.9943m.z	0.00023102	0.0010505	0.0037897	0.014306	0.15309	0.41168
1122	X3.37_255.0032m.z	0.014694	0.028979	0.60747	0.69177	0.15302	0.41168
1123	X1.77_287.0928m.z	0.00011005	0.00060465	0.01688	0.048885	0.15352	0.41254
1124	X2.67_156.0661m.z	0.00016335	0.00080706	0.73357	0.79377	0.15376	0.41268
1125	X4.14_289.1646m.z	0.0031527	0.0083564	2.4e-08	9e-07	0.15422	0.41323
1126	X3.04_181.0310m.z	0.0044669	0.010908	0.63055	0.71023	0.15425	0.41323
1127	X2.09_227.1042m.z	6e-09	9.17e-07	4.07e-06	5.33e-05	0.1548	0.41416
1128	X3.09_146.9968n	0.00037666	0.0015673	0.55523	0.6495	0.15488	0.41416
1129	X1.35_126.0302m.z	4.46e-07	1.21e-05	0.53331	0.63146	0.15611	0.41536
1130	X0.74_455.0720m.z	5.81e-06	6.97e-05	0.00081405	0.0040115	0.15564	0.41536
1131	X0.79_641.2045m.z	0.00017097	0.000835	0.25445	0.38098	0.1563	0.41536
1132	X0.97_248.0902m.z	0.00035852	0.0015043	0.23006	0.35446	0.15591	0.41536
1133	X3.95_124.0877m.z	0.0024158	0.0068146	0.94301	0.95222	0.15603	0.41536
1134	X4.62_369.0828m.z	0.3046	0.36883	0.0054726	0.019595	0.15608	0.41536
1135	X0.71_371.1424m.z	0.010485	0.021957	0.00017774	0.0011179	0.15663	0.41593
1136	X1.67_417.1199m.z	0.079278	0.11921	2.04e-07	4.9e-06	0.15688	0.41631
1137	X0.77_265.7500m.z	8.4e-06	9.07e-05	0.020775	0.057278	0.15714	0.41662
1138	X0.56_360.0603m.z	0.00035191	0.0014853	0.16093	0.2735	0.15721	0.41662
1139	X2.54_116.0719m.z	0.041607	0.069266	0.0030755	0.012161	0.15751	0.41682
1140	X1.29_178.0254m.z	0.001059	0.0035711	0.21335	0.3357	0.15799	0.41781
1141	X0.84_143.0828m.z	0.00014198	0.00072196	0.003178	0.01249	0.15863	0.4192
1142	X1.64_226.0690m.z	0.0027115	0.0074543	0.55893	0.65163	0.15975	0.4213
1143	X0.73_488.1883n	0.012526	0.025424	0.41472	0.53307	0.16001	0.4217
1144	X2.41_159.0833m.z	0.023578	0.04255	0.1306	0.23452	0.16025	0.42205
1145	X2.19_189.0406m.z	2.88e-06	4.32e-05	0.90088	0.91866	0.16101	0.42247
1146	X0.41_174.0923m.z	7.6e-06	8.43e-05	6.52e-05	0.00049892	0.16092	0.42247
1147	X3.40_311.1612m.z	1.19e-05	0.00011694	0.20827	0.32969	0.16114	0.42247
1148	X0.51_405.1479m.z	7.08e-05	0.00043728	4.18e-06	5.44e-05	0.16116	0.42247
1149	X0.79_611.2717m.z	0.44995	0.50985	0.0088037	0.028798	0.16119	0.42247
1150	X3.67_372.2388m.z	4.01e-09	7.3e-07	0.012401	0.038182	0.1614	0.42261
1151	X1.07_387.1520m.z	3.18e-07	9.96e-06	0.1987	0.31966	0.16179	0.42261
1152	X1.45_351.1084m.z	2.77e-05	0.00021429	3.62e-07	8.2e-06	0.16167	0.42261
1153	X0.37_363.0170m.z	0.00071852	0.0026254	0.11703	0.21651	0.16154	0.42261
1154	X1.64_74.0245m.z	0.00090936	0.0031932	0.24833	0.37558	0.16202	0.42291
1155	X0.46_299.1474m.z	1.3e-08	1.13e-06	0.74238	0.80058	0.16252	0.42393
1156	X0.47_192.9786m.z	0.00125	0.0040783	2.37e-06	3.45e-05	0.16289	0.42439
1157	X0.47_334.0161n	0.0039206	0.0098245	0.0024382	0.010036	0.16292	0.42439
1158	X0.49_360.1477m.z	0.0054157	0.012734	0.39286	0.51256	0.16341	0.42451
1159	X3.85_398.0632n	0.0029699	0.0079586	0.055834	0.12299	0.16364	0.42468
1160	X1.90_181.0889m.z	0.0067486	0.015207	0.00051039	0.002692	0.16375	0.42468
1161	X2.57_326.0876m.z	0.14672	0.1996	1.38e-06	2.26e-05	0.16393	0.4247
1162	X3.90_230.1034m.z	0.01727	0.03312	0.040613	0.096944	0.16419	0.42482
1163	X4.05_422.1062m.z	0.020017	0.037122	0.10432	0.19759	0.16418	0.42482
1164	X3.13_715.0359m.z	0.00027668	0.0012303	0.85131	0.88247	0.16514	0.42583
1165	X0.67_194.1910m.z	0.00059791	0.0022548	0.30319	0.431	0.16485	0.42583
1166	X3.09_312.0030n	0.018186	0.034427	0.34703	0.4721	0.16498	0.42583
1167	X1.12_213.0784m.z	8.91e-05	0.00051566	0.85204	0.88298	0.16538	0.42616
1168	X0.82_364.1688n	0.00078895	0.0028422	0.12211	0.22332	0.16556	0.42633
1169	X4.30_104.1079m.z	0.013361	0.026877	0.019559	0.054754	0.16592	0.42696
1170	X0.82_87.0088m.z	5.29e-05	0.00034792	0.05265	0.11794	0.16705	0.42816
1171	X3.40_459.1601n	0.011514	0.023735	0.024822	0.06578	0.16716	0.42816
1172	X4.28_267.2276m.z	0.017434	0.033385	0.19581	0.31703	0.16689	0.42816
1173	X3.93_245.0433m.z	0.021	0.038725	0.617	0.6995	0.16717	0.42816
1174	X0.39_312.0120m.z	3.16e-05	0.00023437	0.49724	0.6021	0.16753	0.42828
1175	X0.99_495.1495m.z	0.016142	0.031349	0.0021507	0.0089982	0.16755	0.42828
1176	X1.76_377.9666m.z	0.042259	0.070169	0.0011942	0.0055553	0.16755	0.42828
1177	X0.49_325.1613m.z	3.43e-06	4.84e-05	0.12207	0.22332	0.16787	0.42882
1178	X1.35_158.0637m.z	0.003219	0.0084658	0.022608	0.061272	0.16809	0.4291
1179	X0.47_126.9531m.z	0.058223	0.092193	1.82e-05	0.00017856	0.16821	0.42912
1180	X0.74_566.2190n	0.068867	0.10598	0.011904	0.03692	0.16834	0.42916
1181	X1.01_128.1082m.z	4.37e-05	0.00029806	0.091922	0.17916	0.16862	0.42939
1182	X0.49_203.1008n	0.00015927	0.00078995	3.17e-06	4.35e-05	0.16866	0.42939
1183	X2.94_338.9344m.z	0.002677	0.0073912	3.68e-05	0.00031232	0.16893	0.42953
1184	X1.41_115.0114m.z	0.022237	0.040454	0.1363	0.24163	0.16893	0.42953
1185	X1.94_242.9967m.z	3.3e-05	0.00024025	3.7e-07	8.32e-06	0.16946	0.43057
1186	X0.73_375.1307m.z	0.00028236	0.0012473	1.55e-05	0.00015678	0.16966	0.43065
1187	X3.47_177.0599n	0.0085558	0.018505	0.19703	0.31818	0.17062	0.43208
1188	X1.92_484.0407n	0.58092	0.63307	2.56e-05	0.0002331	0.17135	0.43366
1189	X0.53_286.0252n	0.00012277	0.00065113	0.89911	0.91734	0.17175	0.43381
1190	X5.02_295.1295m.z	0.030997	0.053708	0.00037293	0.0020549	0.17205	0.43397
1191	X1.56_84.0455m.z	0.0012368	0.0040457	7.66e-11	8.37e-09	0.17233	0.43401
1192	X3.17_186.9964m.z	0.0092949	0.019835	0.38022	0.50101	0.17231	0.43401
1193	X0.76_250.0548m.z	0.067812	0.10483	0.00408	0.015252	0.1724	0.43401
1194	X3.95_241.1111m.z	0.011345	0.023437	0.65126	0.72818	0.17253	0.43405
1195	X4.23_356.1578m.z	0.0064101	0.014582	0.0033718	0.01305	0.17295	0.43426
1196	X1.25_234.1475m.z	0.53633	0.59036	0.00083431	0.0040955	0.17287	0.43426
1197	X1.29_156.5225m.z	0.0026845	0.0074065	0.44554	0.56025	0.17341	0.43455
1198	X4.50_383.0988m.z	0.00017632	0.00085292	1.04e-07	2.89e-06	0.17377	0.43474
1199	X0.41_164.0723m.z	0.068637	0.10566	4e-07	8.9e-06	0.17375	0.43474
1200	X2.81_684.9219m.z	0.0015665	0.0048717	0.00033434	0.0018691	0.17429	0.43531
1201	X4.25_361.1473m.z	0.081863	0.12243	5.41e-06	6.62e-05	0.17419	0.43531
1202	X0.41_267.0510m.z	2.79e-05	0.00021524	0.24779	0.37512	0.17449	0.43553
1203	X1.44_165.9457m.z	4.39e-06	5.72e-05	0.5043	0.60819	0.17577	0.43668
1204	X0.74_208.1446n	4.41e-05	0.00029976	0.73032	0.79092	0.17511	0.43668
1205	X1.67_296.0045m.z	0.00015445	0.00077304	0.00082522	0.0040561	0.17572	0.43668
1206	X0.82_399.1419m.z	0.0011512	0.0038422	0.43757	0.5536	0.17558	0.43668
1207	X3.37_200.0669n	0.0012595	0.0041018	0.86129	0.88992	0.17578	0.43668
1208	X1.04_436.1299m.z	0.002721	0.0074655	0.0044795	0.016487	0.17591	0.43668
1209	X1.35_271.9598n	0.01797	0.034136	0.15948	0.27165	0.17549	0.43668
1210	X2.72_75.0085m.z	0.0022852	0.0065184	0.52964	0.62934	0.17623	0.43683
1211	X1.26_358.1310n	0.010831	0.022572	2.52e-05	0.00023008	0.17626	0.43683
1212	X4.13_140.1079m.z	6.94e-05	0.00043145	0.003759	0.014232	0.17679	0.43699
1213	X4.79_182.0586n	9.06e-05	0.00052191	8.21e-05	0.0005866	0.17657	0.43699
1214	X1.64_133.0902n	0.0001163	0.00062636	3.42e-05	0.00029618	0.17653	0.43699
1215	X0.59_250.0957m.z	0.05447	0.087152	1.93e-06	2.97e-05	0.1767	0.43699
1216	X3.22_206.0491m.z	0.00010369	0.00057798	0.032416	0.081018	0.17701	0.43712
1217	X1.01_232.0492m.z	0.00099946	0.0034308	0.10616	0.20029	0.1772	0.43712
1218	X1.57_303.1252m.z	0.0042367	0.010473	0.047042	0.10817	0.17738	0.43712
1219	X4.41_187.0611m.z	0.13799	0.19016	0.0029764	0.011856	0.17752	0.43712
1220	X1.07_438.1513m.z	0.00034152	0.0014507	0.77473	0.82661	0.17774	0.43736
1221	X2.29_175.0970m.z	0.0011804	0.0039148	0.21725	0.34062	0.17802	0.43749
1222	X0.74_246.9386n	0.39709	0.46141	0.00058999	0.0030447	0.17791	0.43749
1223	X1.42_166.0179m.z	7.8e-06	8.55e-05	0.41945	0.53699	0.1783	0.43763
1224	X0.92_168.8367m.z	0.00063113	0.0023523	0.14852	0.25802	0.18008	0.43917
1225	X2.32_270.1033n	0.0010439	0.0035356	0.0014017	0.0062931	0.17979	0.43917
1226	X4.78_254.1269n	0.0015676	0.0048717	0.0205	0.056764	0.17984	0.43917
1227	X4.48_336.1695m.z	0.0068231	0.015326	0.034057	0.084238	0.1794	0.43917
1228	X4.07_166.0877m.z	0.0083025	0.01807	0.051246	0.11561	0.17965	0.43917
1229	X0.99_265.0732m.z	0.019121	0.035737	0.46569	0.57557	0.17959	0.43917
1230	X1.54_201.1128m.z	0.0011934	0.0039547	0.33997	0.46563	0.18047	0.43957
1231	X0.44_183.1025m.z	2.16e-06	3.54e-05	0.61924	0.70137	0.18108	0.44027
1232	X1.08_256.1542m.z	2.48e-05	0.00020066	0.77395	0.82647	0.18132	0.44027
1233	X4.13_130.0874m.z	5.79e-05	0.00037318	0.04415	0.10345	0.18129	0.44027
1234	X1.08_362.1044m.z	2.92e-06	4.36e-05	0.25848	0.38416	0.18191	0.44087
1235	X1.60_232.9760m.z	7.54e-06	8.38e-05	0.016362	0.047652	0.18433	0.44087
1236	X0.74_421.1632m.z	2.52e-05	0.00020274	3.3e-13	9e-11	0.18309	0.44087
1237	X0.89_186.1134m.z	4.2e-05	0.00028884	0.13565	0.24093	0.18414	0.44087
1238	X3.12_205.9995m.z	0.00015693	0.00078139	0.86014	0.88896	0.18398	0.44087
1239	X1.86_285.1690m.z	0.00015765	0.00078396	0.33417	0.46065	0.18326	0.44087
1240	X2.17_162.0231m.z	0.00026776	0.0011962	9.29e-07	1.75e-05	0.18315	0.44087
1241	X0.37_204.9820m.z	0.0003823	0.0015845	0.00030642	0.0017359	0.18224	0.44087
1242	X1.12_197.0418m.z	0.0011363	0.0037984	1.29e-07	3.33e-06	0.18413	0.44087
1243	X5.58_290.1254n	0.0016627	0.0050931	0.45152	0.56592	0.18399	0.44087
1244	X3.90_254.0869m.z	0.0024745	0.0069423	0.41701	0.53512	0.18228	0.44087
1245	X1.54_407.1114m.z	0.0033548	0.0087508	3.3e-05	0.00028771	0.18392	0.44087
1246	X1.70_214.1083m.z	0.0033997	0.0088369	0.2127	0.33486	0.18289	0.44087
1247	X3.12_442.0692m.z	0.030351	0.052852	0.0072775	0.024433	0.18284	0.44087
1248	X0.39_154.0170n	0.32104	0.38521	5.51e-07	1.16e-05	0.18369	0.44087
1249	X0.50_293.1472m.z	0.00069758	0.002572	6.79e-05	0.00051076	0.18493	0.44127
1250	X4.53_477.1245m.z	0.015682	0.030596	0.0083168	0.027512	0.18504	0.44127
1251	X0.74_346.1248n	0.00034799	0.0014704	1.18e-05	0.00012676	0.1856	0.44202
1252	X1.42_353.1088m.z	0.15742	0.21204	0.010317	0.032817	0.18564	0.44202
1253	X0.60_228.0384n	3.9e-05	0.00027472	0.57794	0.66809	0.18655	0.44342
1254	X3.93_440.1105n	0.0052565	0.012462	0.21893	0.34255	0.18643	0.44342
1255	X0.71_204.0342m.z	3.97e-07	1.16e-05	5.3e-05	0.00042128	0.18799	0.44373
1256	X0.49_390.1632m.z	4.42e-06	5.75e-05	0.79566	0.84189	0.18758	0.44373
1257	X2.12_133.0507m.z	4.58e-06	5.89e-05	4.71e-05	0.00038685	0.1876	0.44373
1258	X1.39_429.1705m.z	1.13e-05	0.00011331	2.21e-06	3.26e-05	0.18975	0.44373
1259	X0.39_285.0819m.z	1.47e-05	0.00013756	3.08e-05	0.00027289	0.18815	0.44373
1260	X5.08_356.0945n	1.69e-05	0.00015056	0.27334	0.39957	0.18947	0.44373
1261	X0.84_382.2598m.z	2.48e-05	0.00020066	1.51e-08	6.12e-07	0.18935	0.44373
1262	X2.60_252.9787m.z	7.48e-05	0.00045376	0.35144	0.47623	0.18787	0.44373
1263	X0.44_328.1106m.z	0.00024314	0.0010977	0.32848	0.45511	0.18796	0.44373
1264	X1.42_212.0923m.z	0.00042521	0.001717	0.37053	0.49271	0.18963	0.44373
1265	X2.70_220.1186m.z	0.0005383	0.0020834	3.15e-05	0.00027786	0.18909	0.44373
1266	X1.59_187.1231m.z	0.00078071	0.0028232	0.8398	0.8729	0.18746	0.44373
1267	X2.84_434.9445m.z	0.00078283	0.0028267	0.0013184	0.005993	0.18735	0.44373
1268	X1.29_513.0976m.z	0.00087072	0.0030887	0.0023939	0.0098963	0.18768	0.44373
1269	X2.31_273.1437m.z	0.0021057	0.0061141	0.0028448	0.011367	0.18967	0.44373
1270	X0.46_182.1293m.z	0.0023707	0.006711	0.010401	0.032953	0.1885	0.44373
1271	X4.35_313.0595m.z	0.0031533	0.0083564	0.14115	0.24862	0.1884	0.44373
1272	X0.36_365.0247m.z	0.0064386	0.014629	0.010851	0.03418	0.18717	0.44373
1273	X2.29_242.0800m.z	0.0099738	0.020979	7.9e-06	9.13e-05	0.18967	0.44373
1274	X2.75_466.9162m.z	0.012537	0.025427	0.45418	0.56776	0.1889	0.44373
1275	X1.96_256.0984m.z	0.013714	0.027405	0.28124	0.40877	0.18907	0.44373
1276	X1.32_406.1634n	0.14643	0.19935	0.00056258	0.002923	0.18837	0.44373
1277	X3.85_265.1553m.z	0.15342	0.20738	0.0011137	0.0052447	0.19023	0.44438
1278	X1.94_490.0935n	0.0061384	0.014087	0.37717	0.49833	0.19049	0.44444
1279	X0.99_350.1353m.z	1.42e-06	2.61e-05	0.71543	0.7801	0.19129	0.4447
1280	X2.52_311.9585m.z	0.0074183	0.016397	0.04411	0.10342	0.1909	0.4447
1281	X3.67_614.3177m.z	0.012662	0.025645	8.35e-05	0.00059581	0.19099	0.4447
1282	X0.94_497.1600m.z	0.014655	0.028931	0.090119	0.17669	0.19103	0.4447
1283	X3.13_195.0994n	1.06e-07	4.67e-06	0.07454	0.15372	0.1925	0.44667
1284	X3.15_961.0415m.z	0.00016982	0.00083043	0.77007	0.82324	0.19242	0.44667
1285	X3.01_1039.0787m.z	0.008931	0.019144	0.057693	0.12607	0.19279	0.44682
1286	X3.32_379.0636n	0.01782	0.033902	0.45478	0.56777	0.19269	0.44682
1287	X0.49_360.1484m.z	0.0032257	0.0084778	0.0022629	0.0093754	0.19346	0.44808
1288	X0.73_241.0949m.z	0.0032691	0.0085623	8.18e-08	2.41e-06	0.19367	0.4483
1289	X1.07_482.1656n	1.29e-06	2.49e-05	0.26296	0.38894	0.19395	0.44849
1290	X0.76_151.0729n	2.34e-05	0.00019347	5.82e-06	7.04e-05	0.19399	0.44849
1291	X1.39_186.0771m.z	1.03e-07	4.61e-06	0.0021631	0.0090401	0.19509	0.4489
1292	X1.19_324.0245m.z	0.00017514	0.00084997	0.075549	0.15524	0.19493	0.4489
1293	X0.99_240.1239m.z	0.00030777	0.0013329	0.63918	0.71762	0.19464	0.4489
1294	X2.24_339.0138m.z	0.0071626	0.015933	0.48383	0.59092	0.1948	0.4489
1295	X1.54_199.9291n	0.066388	0.1032	7.61e-05	0.00055555	0.19543	0.44911
1296	X3.63_458.1920n	0.0014446	0.0045503	0.11998	0.22069	0.19588	0.4496
1297	X1.08_396.0851m.z	7.4e-07	1.66e-05	1.31e-05	0.00013686	0.19624	0.44985
1298	X4.54_345.1602n	0.00056329	0.0021583	0.033042	0.082206	0.19645	0.44985
1299	X0.43_253.0475m.z	0.0016437	0.0050552	0.019461	0.054559	0.19616	0.44985
1300	X3.43_285.0842m.z	0.54228	0.5964	0.0032362	0.012676	0.19646	0.44985
1301	X2.03_188.0928m.z	9.92e-05	0.00055612	0.00027705	0.0016052	0.1966	0.4499
1302	X1.64_189.1126m.z	0.021515	0.039559	0.12682	0.22985	0.19675	0.44999
1303	X4.34_221.9337n	0.014686	0.028978	0.0011016	0.0052094	0.1971	0.45012
1304	X1.51_250.9919m.z	0.022867	0.041463	0.15078	0.26051	0.19716	0.45012
1305	X3.01_625.0734n	0.0073904	0.016345	0.0093586	0.03038	0.19783	0.45111
1306	X0.60_125.0353m.z	0.00013156	0.00068168	1.83e-05	0.00017875	0.19839	0.45119
1307	X0.81_302.0997n	0.00028462	0.001251	8.74e-09	3.8e-07	0.19847	0.45119
1308	X2.47_269.9608n	0.00093747	0.0032679	0.43869	0.55425	0.19858	0.45119
1309	X0.46_193.1195m.z	0.0016087	0.0049689	0.0021365	0.0089749	0.19821	0.45119
1310	X1.72_144.1386m.z	0.13768	0.19	0.00031071	0.0017533	0.19826	0.45119
1311	X3.94_225.0535m.z	4.8e-07	1.26e-05	0.00063803	0.0032662	0.1992	0.45147
1312	X3.91_307.0677m.z	2.72e-05	0.00021246	0.72395	0.78648	0.19903	0.45147
1313	X1.18_214.1431m.z	5.53e-05	0.00036047	0.0048957	0.017762	0.19984	0.45147
1314	X1.11_60.0203n	0.0020747	0.0060377	0.013398	0.040597	0.1997	0.45147
1315	X3.45_223.1441m.z	0.0038363	0.0096831	0.00023071	0.0013785	0.19922	0.45147
1316	X3.40_284.1488n	0.0049913	0.011952	0.006696	0.022781	0.19902	0.45147
1317	X1.12_153.1268m.z	0.0015218	0.0047623	0.24171	0.36735	0.20022	0.45197
1318	X0.71_187.0605m.z	1.46e-08	1.18e-06	3.16e-08	1.12e-06	0.20049	0.45208
1319	X4.51_385.1134m.z	0.00043896	0.0017632	2.3e-06	3.37e-05	0.20065	0.45208
1320	X4.79_434.0019n	0.0029023	0.0078158	0.00016657	0.0010616	0.20074	0.45208
1321	X2.23_287.0220n	0.016468	0.031869	0.00027793	0.0016055	0.20058	0.45208
1322	X3.49_271.9909m.z	0.026243	0.046806	0.0021253	0.0089507	0.20092	0.45221
1323	X0.71_167.0935m.z	2.79e-05	0.00021544	5.78e-08	1.82e-06	0.20148	0.45321
1324	X0.81_563.1535m.z	0.00016745	0.00082201	0.0045883	0.01679	0.20189	0.45387
1325	X3.17_572.0565n	0.018512	0.03489	0.023961	0.064165	0.20217	0.45423
1326	X3.84_180.1032m.z	0.0068981	0.01548	0.03046	0.077445	0.20278	0.45454
1327	X2.34_313.1171m.z	0.022954	0.041539	0.41886	0.53677	0.20268	0.45454
1328	X3.75_250.0719m.z	0.059811	0.094122	0.00073175	0.0036578	0.20268	0.45454
1329	X0.74_206.9967m.z	1.58e-05	0.00014412	0.060374	0.1308	0.20291	0.45455
1330	X0.76_355.1075m.z	0.0034364	0.008921	0.0004573	0.0024492	0.20318	0.45489
1331	X1.17_127.0765m.z	5.84e-10	2.23e-07	0.00037125	0.0020486	0.20407	0.45635
1332	X2.32_137.0250m.z	2.78e-08	1.83e-06	1.33e-05	0.00013792	0.20437	0.45657
1333	X1.54_354.2256m.z	0.003627	0.0092773	0.04488	0.10484	0.20479	0.45657
1334	X2.10_320.0748m.z	0.02392	0.043086	0.14282	0.251	0.20469	0.45657
1335	X4.62_440.2118m.z	0.012596	0.025525	0.047788	0.10962	0.20518	0.45697
1336	X0.49_398.1770n	2.1e-05	0.00017687	0.61115	0.69514	0.20559	0.45707
1337	X1.44_179.0013m.z	0.00092155	0.0032271	0.17603	0.29217	0.20595	0.45707
1338	X1.21_277.0355n	0.18956	0.2474	0.014722	0.043981	0.20584	0.45707
1339	X0.76_266.1088n	0.0028213	0.0076406	5.04e-07	1.08e-05	0.20651	0.45753
1340	X3.37_309.0237m.z	0.018336	0.034609	0.11266	0.20995	0.20629	0.45753
1341	X4.54_305.0614m.z	0.00025319	0.0011364	0.045972	0.10667	0.20721	0.45856
1342	X4.60_231.0863m.z	0.010296	0.021598	0.012186	0.037612	0.20759	0.45912
1343	X1.26_302.1961m.z	3.98e-06	5.35e-05	0.14573	0.2547	0.2078	0.45931
1344	X3.17_268.9999m.z	0.0058503	0.013518	0.36431	0.48701	0.20793	0.45935
1345	X0.50_383.1448m.z	3.03e-06	4.46e-05	0.15197	0.26154	0.20933	0.46137
1346	X1.89_245.0125m.z	0.0057005	0.013227	8.46e-05	0.00059878	0.20929	0.46137
1347	X3.27_289.0620m.z	0.028079	0.049504	0.011675	0.036296	0.20919	0.46137
1348	X3.17_925.0224m.z	0.0014209	0.0044867	0.74752	0.80499	0.20975	0.46204
1349	X0.70_140.0820m.z	0.00012301	0.00065153	1.56e-08	6.17e-07	0.21079	0.46363
1350	X4.59_237.0327n	0.00216	0.0062528	0.2259	0.34999	0.21084	0.46363
1351	X1.08_170.0822m.z	0.0021802	0.0063015	0.098243	0.18793	0.21077	0.46363
1352	X0.81_194.9971m.z	2.26e-07	7.84e-06	0.0061063	0.021208	0.21151	0.46436
1353	X3.16_1007.0257m.z	0.00040201	0.0016512	0.87524	0.89947	0.21154	0.46436
1354	X1.52_298.0028m.z	0.85171	0.87693	9.48e-07	1.75e-05	0.21153	0.46436
1355	X1.59_223.0488n	0.0056055	0.01307	0.036926	0.089998	0.21207	0.46441
1356	X0.73_236.0611m.z	0.0035324	0.0091332	0.065997	0.14028	0.21234	0.46452
1357	X2.44_255.0664m.z	0.038251	0.06458	3.42e-06	4.64e-05	0.21257	0.46477
1358	X1.41_160.0449m.z	0.0016856	0.0051525	2.89e-06	4.12e-05	0.21283	0.46506
1359	X1.24_252.1222n	0.034708	0.059252	0.0007802	0.0038596	0.21323	0.46567
1360	X0.60_505.0575m.z	0.00012764	0.00066407	0.95708	0.9649	0.21371	0.46592
1361	X1.67_145.0195m.z	1.56e-08	1.25e-06	9.94e-05	0.00068748	0.21473	0.46726
1362	X0.95_126.0024m.z	6.48e-06	7.51e-05	8.01e-06	9.23e-05	0.21501	0.46726
1363	X3.94_125.0973m.z	3.51e-05	0.00025201	6.74e-05	0.00050821	0.21477	0.46726
1364	X1.90_176.9168m.z	7.34e-05	0.00044757	1.05e-05	0.00011514	0.21488	0.46726
1365	X3.70_292.1638m.z	0.0017193	0.005238	0.033425	0.082998	0.2153	0.46726
1366	X1.01_104.1080m.z	0.015211	0.029783	5.21e-07	1.1e-05	0.21523	0.46726
1367	X3.53_175.0251m.z	0.017009	0.032741	0.013241	0.040218	0.21528	0.46726
1368	X0.56_363.1373m.z	0.0025481	0.0070969	2.53e-07	5.96e-06	0.21553	0.46749
1369	X4.58_99.0087m.z	2.72e-05	0.00021246	0.013348	0.040489	0.21675	0.46908
1370	X0.56_401.6633m.z	0.027354	0.048353	0.057101	0.12506	0.21667	0.46908
1371	X1.82_376.1231m.z	0.00021172	0.00097546	0.00012629	0.00084426	0.21698	0.46932
1372	X1.44_415.1706m.z	1.9e-06	3.21e-05	6.53e-06	7.8e-05	0.21763	0.46992
1373	X2.24_220.0856n	0.0020023	0.0058795	1.47e-05	0.00014986	0.21759	0.46992
1374	X0.73_242.0435m.z	0.079437	0.11936	0.01122	0.03508	0.21914	0.47185
1375	X4.30_257.1038n	0.093156	0.13675	0.012748	0.038967	0.21905	0.47185
1376	X2.98_427.1270m.z	0.0025988	0.0072118	0.038763	0.093698	0.22154	0.47647
1377	X4.37_99.0453m.z	0.0010496	0.0035489	0.0011971	0.0055554	0.22184	0.47685
1378	X1.42_214.1082m.z	0.00047735	0.0018995	0.32528	0.45185	0.22201	0.47695
1379	X0.44_227.1370m.z	8.89e-09	1.06e-06	0.02637	0.069258	0.22344	0.47894
1380	X1.42_214.1061m.z	3.9e-06	5.31e-05	0.25386	0.38054	0.2257	0.4819
1381	X3.33_184.0725m.z	0.0016312	0.0050263	0.0042918	0.015888	0.22546	0.4819
1382	X3.30_204.0876m.z	0.036092	0.061341	0.00023318	0.0013911	0.22563	0.4819
1383	X0.63_200.1173n	0.00049593	0.0019632	5.77e-06	7e-05	0.22586	0.48196
1384	X0.79_189.0343m.z	1.25e-07	5.02e-06	8.7e-06	9.91e-05	0.22668	0.48257
1385	X1.25_594.2168n	0.0005232	0.0020395	0.41692	0.53512	0.22656	0.48257
1386	X1.46_438.2394m.z	0.013499	0.027029	0.059586	0.12939	0.22655	0.48257
1387	X2.44_353.1132m.z	0.014522	0.028696	0.0064215	0.022043	0.22657	0.48257
1388	X0.44_409.6674m.z	0.018011	0.034179	0.0012799	0.0058407	0.22677	0.48257
1389	X1.52_458.1076n	0.0023721	0.006711	0.28018	0.40784	0.2273	0.48341
1390	X1.56_377.1962m.z	0.0026982	0.0074338	0.20454	0.32563	0.22799	0.48409
1391	X0.74_445.1902m.z	2.32e-06	3.66e-05	2.68e-05	0.00023977	0.22854	0.48449
1392	X3.60_243.1248m.z	0.0043793	0.010744	0.31409	0.44178	0.22837	0.48449
1393	X0.73_459.1897m.z	0.0012246	0.0040292	0.036982	0.090019	0.2288	0.48472
1394	X4.00_361.0751n	0.0054435	0.012763	0.03125	0.078774	0.22957	0.48554
1395	X3.57_159.0773m.z	0.59633	0.64715	0.00056818	0.0029457	0.22954	0.48554
1396	X4.53_402.0022n	0.56033	0.61396	0.012283	0.037878	0.23002	0.48623
1397	X3.43_287.0549m.z	4.95e-06	6.21e-05	0.37727	0.49833	0.2313	0.48816
1398	X3.69_223.0624m.z	3.11e-05	0.00023338	0.45827	0.57026	0.23157	0.48816
1399	X1.93_526.9745m.z	6.93e-05	0.00043145	0.00063048	0.0032413	0.23117	0.48816
1400	X0.50_429.1618m.z	0.0043582	0.010711	0.0034383	0.013294	0.23148	0.48816
1401	X0.92_184.0979m.z	0.002286	0.0065184	0.17292	0.28812	0.23208	0.4887
1402	X2.80_158.9896m.z	0.014856	0.029245	1.7e-05	0.00016792	0.23204	0.4887
1403	X3.29_259.0700m.z	0.0013965	0.0044353	0.53451	0.63261	0.23258	0.48948
1404	X0.87_134.0974m.z	0.19464	0.25308	0.000673	0.0034078	0.23277	0.48962
1405	X1.24_413.0556m.z	0.00049004	0.0019419	0.3557	0.48012	0.23315	0.49001
1406	X0.49_180.1096m.z	1.91e-05	0.0001652	1.27e-05	0.00013418	0.23515	0.49006
1407	X1.24_353.1162m.z	2.62e-05	0.0002079	0.00031448	0.0017711	0.23368	0.49006
1408	X1.52_467.1345m.z	0.00017693	0.00085317	0.0097945	0.031474	0.2345	0.49006
1409	X1.79_340.0023m.z	0.00048221	0.0019148	0.0056653	0.020004	0.23505	0.49006
1410	X3.23_285.0595m.z	0.0023727	0.006711	9.28e-06	0.0001038	0.23454	0.49006
1411	X0.37_123.0452m.z	0.0024812	0.0069561	0.00094506	0.0045515	0.23449	0.49006
1412	X0.74_502.1826n	0.0028094	0.0076181	0.0074959	0.0251	0.23378	0.49006
1413	X0.79_540.1733m.z	0.0050676	0.012096	2.81e-05	0.00025008	0.23405	0.49006
1414	X2.31_182.1351m.z	0.016989	0.032741	0.00023773	0.0014095	0.23432	0.49006
1415	X2.80_156.9909m.z	0.018599	0.035002	1.58e-05	0.00015891	0.23416	0.49006
1416	X3.22_356.0310m.z	0.7973	0.82648	7.25e-05	0.00053775	0.23491	0.49006
1417	X4.30_308.0982m.z	0.026014	0.046506	0.0065225	0.022329	0.23531	0.4901
1418	X0.44_275.2060m.z	0.0099695	0.020979	0.027615	0.071594	0.23559	0.4902
1419	X3.15_338.0583m.z	0.043794	0.072278	0.017219	0.04953	0.23561	0.4902
1420	X5.38_468.0995n	0.00048457	0.0019222	0.38451	0.50476	0.23575	0.49022
1421	X1.39_404.1610m.z	0.0027584	0.0075182	0.0061204	0.021238	0.23681	0.49216
1422	X1.32_389.1546m.z	0.75668	0.7908	0.0038225	0.014415	0.23796	0.494
1423	X0.74_532.1940n	0.001373	0.0043837	0.0062267	0.021561	0.23819	0.49404
1424	X0.57_127.0872m.z	0.00012472	0.00065467	7.68e-08	2.29e-06	0.23916	0.49456
1425	X1.66_223.9919m.z	0.021786	0.039846	0.020277	0.056248	0.23926	0.49456
1426	X5.46_239.1452m.z	0.00054834	0.0021159	0.20381	0.32541	0.2401	0.49576
1427	X4.63_290.0868m.z	0.00078933	0.0028422	0.0012094	0.0055924	0.24032	0.49594
1428	X2.07_449.1470m.z	0.0033726	0.0087793	0.53115	0.63039	0.24046	0.49596
1429	X3.46_323.1808m.z	0.0041465	0.01031	0.0025293	0.010344	0.24117	0.49654
1430	X0.77_179.0358m.z	1.03e-08	1.13e-06	0.010159	0.032426	0.24156	0.49663
1431	X1.56_400.1438m.z	0.00032298	0.0013893	0.078651	0.15972	0.24247	0.49762
1432	X0.39_254.0588n	0.00039532	0.001629	4.62e-06	5.81e-05	0.24241	0.49762
1433	X4.05_230.1072m.z	0.0040908	0.010191	0.53921	0.6368	0.24289	0.49776
1434	X4.41_157.0507m.z	0.026077	0.046598	0.095965	0.18453	0.24357	0.49835
1435	X0.74_282.1449n	7.4e-08	3.67e-06	3.89e-05	0.00032588	0.24479	0.49847
1436	X0.50_183.0547n	3.39e-05	0.00024565	0.19716	0.31825	0.24489	0.49847
1437	X1.90_240.7062m.z	0.00015264	0.000765	0.0056223	0.019957	0.24493	0.49847
1438	X2.24_262.0976n	0.00094671	0.0032911	1.63e-05	0.00016405	0.24474	0.49847
1439	X3.90_146.0932m.z	0.0013673	0.0043717	0.011225	0.03508	0.24452	0.49847
1440	X5.36_291.1559m.z	0.0070937	0.015799	0.91645	0.93131	0.24452	0.49847
1441	X3.33_204.1347m.z	0.0079302	0.017361	0.0045666	0.016727	0.24377	0.49847
1442	X1.74_159.0591m.z	0.0059295	0.013668	0.45292	0.56667	0.24587	0.49925
1443	X1.21_125.0258m.z	0.0047122	0.011376	0.029318	0.075193	0.24673	0.5
1444	X0.49_327.1622m.z	0.0018687	0.0055785	0.026861	0.070019	0.24725	0.50059
1445	X4.34_182.0830m.z	0.0063004	0.014401	0.099484	0.19004	0.24786	0.5007
1446	X1.08_282.1330m.z	5.58e-07	1.4e-05	0.028262	0.073024	0.24835	0.50095
1447	X2.90_212.0691m.z	0.0036832	0.0093866	0.93113	0.94364	0.24838	0.50095
1448	X1.52_290.9433m.z	0.017655	0.033706	1.18e-06	2.02e-05	0.24857	0.50107
1449	X0.41_189.0208n	0.0012195	0.004027	9.41e-07	1.75e-05	0.24875	0.50117
1450	X0.56_314.7286m.z	0.0010173	0.0034797	0.0077098	0.025771	0.24933	0.50208
1451	X1.54_210.0450m.z	0.015585	0.030421	0.065019	0.13851	0.25028	0.50345
1452	X0.77_251.0604m.z	6.85e-08	3.54e-06	5.27e-06	6.53e-05	0.2508	0.50364
1453	X2.32_264.0909m.z	0.0051997	0.012358	0.0169	0.048885	0.25075	0.50364
1454	X2.94_244.1128m.z	0.020162	0.037337	0.16228	0.2752	0.25284	0.50648
1455	X0.74_176.0254n	0.33643	0.40078	0.0056081	0.019931	0.25283	0.50648
1456	X1.22_463.1614m.z	0.06711	0.10398	0.0027025	0.010924	0.25342	0.50683
1457	X3.01_376.0518m.z	0.0033476	0.0087381	0.056319	0.12368	0.25368	0.50703
1458	X1.83_479.0959m.z	0.011098	0.023051	0.01488	0.044282	0.25459	0.50839
1459	X1.66_383.1693m.z	2.93e-06	4.36e-05	1.38e-06	2.26e-05	0.25513	0.50919
1460	X3.15_1043.0429m.z	0.00050871	0.0020014	0.16712	0.28085	0.25537	0.50941
1461	X3.22_370.0554m.z	0.022964	0.041539	0.16567	0.27934	0.25577	0.50995
1462	X0.74_74.0000n	0.00016064	0.0007957	0.0028343	0.011349	0.25653	0.51092
1463	X1.25_416.1029n	0.0025397	0.00708	0.00052963	0.0027668	0.25695	0.51149
1464	X4.48_282.0367n	0.0013666	0.0043717	0.79753	0.84302	0.2577	0.51242
1465	X2.45_286.1418m.z	0.0017527	0.0052989	0.00013615	0.0008961	0.25755	0.51242
1466	X0.43_186.1186n	0.010334	0.021665	4.97e-05	0.00040367	0.25782	0.51242
1467	X5.18_173.0217m.z	0.01186	0.024345	5.67e-05	0.00044453	0.2583	0.51284
1468	X5.61_289.1211m.z	0.0040189	0.010032	0.91748	0.93186	0.25951	0.51391
1469	X1.41_311.1454m.z	0.01105	0.022965	6.89e-05	0.00051641	0.25938	0.51391
1470	X1.57_366.1562m.z	0.011745	0.024147	0.20394	0.32548	0.2594	0.51391
1471	X0.73_262.0634m.z	0.00011389	0.00061887	0.0050593	0.018303	0.25972	0.51402
1472	X3.16_1089.0287m.z	0.00030685	0.0013304	0.7179	0.78189	0.26013	0.51435
1473	X0.73_481.1619m.z	0.0045905	0.011152	0.0019002	0.0081187	0.26075	0.51529
1474	X2.06_375.1518m.z	0.0031635	0.0083775	0.96406	0.97091	0.26105	0.51537
1475	X2.20_261.0877m.z	0.00043034	0.0017322	4.21e-06	5.44e-05	0.26143	0.51585
1476	X1.82_117.0557m.z	0.0013881	0.0044161	0.083396	0.16676	0.262	0.51644
1477	X0.56_301.7673m.z	0.0099139	0.020945	0.17695	0.29338	0.26286	0.51683
1478	X1.11_231.1405m.z	0.017167	0.032955	0.064064	0.13686	0.26282	0.51683
1479	X1.31_156.0665m.z	0.0032118	0.0084612	0.32801	0.45479	0.26331	0.51741
1480	X0.77_155.0714m.z	1.93e-06	3.21e-05	7.58e-06	8.79e-05	0.2641	0.51871
1481	X0.44_341.1506m.z	0.001546	0.004822	0.026434	0.069377	0.26439	0.519
1482	X4.95_184.1082m.z	0.019277	0.035959	0.29708	0.42565	0.26468	0.51931
1483	X3.16_1171.0325m.z	0.00011679	0.00062688	0.79536	0.84181	0.26563	0.52016
1484	X0.73_467.1420m.z	0.00088236	0.0031184	0.00099685	0.004765	0.26565	0.52016
1485	X6.72_355.1554m.z	0.0054528	0.012777	0.16301	0.27607	0.26533	0.52016
1486	X0.49_168.1136m.z	0.0001358	0.00069797	6.08e-05	0.00047348	0.26625	0.52091
1487	X1.54_519.2364m.z	6.11e-06	7.19e-05	0.0069565	0.023521	0.26726	0.52169
1488	X1.41_248.0957m.z	0.00020744	0.0009592	6.09e-05	0.00047348	0.26713	0.52169
1489	X4.78_213.1238m.z	0.013501	0.027029	0.72823	0.78939	0.26714	0.52169
1490	X1.54_127.0403m.z	0.085052	0.1265	5.9e-09	2.89e-07	0.26688	0.52169
1491	X0.57_194.1034m.z	5.73e-05	0.00037061	1.25e-05	0.00013289	0.26756	0.52202
1492	X2.23_122.0282m.z	0.0010413	0.0035322	3.11e-07	7.25e-06	0.26775	0.52204
1493	X4.31_291.0982n	0.018218	0.034434	0.035629	0.087448	0.2681	0.52204
1494	X2.32_291.1186n	0.55417	0.60825	0.00032907	0.0018478	0.26812	0.52204
1495	X3.72_279.0538m.z	0.00011759	0.00062889	0.36825	0.49064	0.26842	0.52236
1496	X0.79_347.0191n	0.0005658	0.0021651	2.62e-05	0.0002369	0.26951	0.52342
1497	X2.74_306.0041n	0.0046066	0.011177	1.12e-07	3e-06	0.26939	0.52342
1498	X1.56_147.0786m.z	0.0081625	0.017811	0.0016723	0.0072954	0.26944	0.52342
1499	X0.74_194.1306n	2.55e-06	3.91e-05	1.61e-09	9.72e-08	0.27009	0.52402
1500	X2.90_201.0405n	0.15934	0.21408	2.31e-05	0.00021558	0.2701	0.52402
1501	X1.08_147.0663m.z	0.00017371	0.00084668	0.00099967	0.0047711	0.27069	0.52472
1502	X3.16_679.0142m.z	0.00535	0.012629	0.67053	0.74451	0.27073	0.52472
1503	X1.49_196.0287m.z	6.18e-05	0.00039286	0.27372	0.39981	0.27103	0.52503
1504	X0.73_374.1394m.z	9.37e-05	0.00053554	0.029566	0.075727	0.27183	0.52503
1505	X4.78_357.0830m.z	0.00017643	0.00085292	8.22e-06	9.41e-05	0.27166	0.52503
1506	X0.76_198.1133m.z	0.00031624	0.0013633	0.024415	0.065107	0.27123	0.52503
1507	X2.27_305.1595m.z	0.0023246	0.0065993	0.00055699	0.0028979	0.27177	0.52503
1508	X0.81_539.3165m.z	0.04788	0.078011	0.0095537	0.030856	0.27207	0.52503
1509	X2.34_260.1742n	0.44293	0.505	0.0036881	0.013991	0.27262	0.52572
1510	X0.50_407.1812m.z	0.0016211	0.0050032	0.088896	0.17514	0.27278	0.52575
1511	X0.71_215.0355m.z	0.0020481	0.0059738	0.40598	0.52573	0.27312	0.52589
1512	X0.56_310.7330m.z	0.0012281	0.0040292	0.014798	0.04414	0.27408	0.52637
1513	X0.49_392.1706m.z	0.0013165	0.0042591	0.42853	0.54641	0.27408	0.52637
1514	X3.16_433.0060m.z	0.011183	0.023167	0.52944	0.62933	0.27375	0.52637
1515	X0.77_94.0299m.z	0.00019769	0.00092754	0.00012869	0.00085439	0.27459	0.52672
1516	X1.97_395.1609m.z	0.23435	0.29622	0.017101	0.049316	0.27466	0.52672
1517	X1.70_173.0461m.z	6.65e-07	1.54e-05	0.00017557	0.0011097	0.2764	0.52767
1518	X1.15_273.1681m.z	1.26e-06	2.45e-05	0.037597	0.09134	0.27552	0.52767
1519	X0.49_420.1998n	3.26e-06	4.71e-05	0.55658	0.65027	0.27575	0.52767
1520	X0.43_214.1441m.z	5.42e-06	6.63e-05	1.03e-08	4.29e-07	0.27619	0.52767
1521	X1.35_373.1451m.z	0.00024153	0.0010918	5.73e-10	4.3e-08	0.27661	0.52767
1522	X3.32_243.1332m.z	0.00033829	0.0014449	0.33559	0.46178	0.27662	0.52767
1523	X0.81_562.2621m.z	0.00088878	0.0031315	0.76379	0.81836	0.27642	0.52767
1524	X0.74_104.0624n	0.0016854	0.0051525	0.0021723	0.0090687	0.27732	0.52767
1525	X2.24_148.0632m.z	0.0029293	0.0078775	0.01513	0.044746	0.27707	0.52767
1526	X4.88_205.0837m.z	0.0083459	0.018154	0.69981	0.76656	0.27694	0.52767
1527	X2.77_365.8928n	0.015792	0.03077	0.19594	0.31703	0.27769	0.52767
1528	X0.76_394.0966m.z	0.039513	0.066315	0.0057916	0.020367	0.27756	0.52767
1529	X1.31_137.0254m.z	0.1076	0.1544	0.00014745	0.0009573	0.27726	0.52767
1530	X2.50_127.1005n	0.98027	0.98317	0.00074968	0.0037279	0.27554	0.52767
1531	X2.64_313.0610m.z	0.078586	0.11848	7.08e-06	8.28e-05	0.27795	0.52776
1532	X2.42_148.0945m.z	0.012786	0.02587	0.059372	0.12907	0.27931	0.52901
1533	X3.32_301.0566m.z	0.0011705	0.0038923	0.0021845	0.0091096	0.27964	0.52938
1534	X2.31_311.1252m.z	0.00058707	0.0022249	0.0018306	0.0078627	0.28016	0.52984
1535	X3.55_303.1140m.z	0.69514	0.73635	0.0011723	0.005467	0.28012	0.52984
1536	X3.27_362.0879m.z	0.0033655	0.0087727	0.4724	0.58105	0.28056	0.53007
1537	X0.73_166.1454n	7.98e-08	3.81e-06	0.018516	0.052487	0.28161	0.53126
1538	X0.67_261.9472n	0.08943	0.13209	8.41e-05	0.00059869	0.28199	0.53173
1539	X1.08_531.1024m.z	0.29097	0.35583	0.00049994	0.0026479	0.28352	0.53306
1540	X1.15_245.1402m.z	1.02e-05	0.00010467	0.79749	0.84302	0.2849	0.53484
1541	X4.34_182.9705m.z	0.0019605	0.0057806	0.0015404	0.0068099	0.28465	0.53484
1542	X1.12_135.1170m.z	0.0063169	0.01443	0.19763	0.31847	0.2849	0.53484
1543	X0.50_431.1690m.z	0.00019511	0.00091883	9.97e-05	0.00068802	0.28565	0.53598
1544	X1.11_303.2165m.z	0.07796	0.11774	7.14e-05	0.00053213	0.28632	0.53645
1545	X3.37_496.1599n	0.16188	0.21705	0.0086408	0.028411	0.28679	0.53707
1546	X3.52_308.0818m.z	0.010758	0.02243	0.089545	0.17605	0.28729	0.5373
1547	X4.48_448.2185n	0.0171	0.03286	0.82192	0.86181	0.28734	0.5373
1548	X0.37_545.3517m.z	0.026905	0.047764	0.06141	0.1324	0.28863	0.53919
1549	X3.87_217.1097m.z	2.41e-05	0.00019689	0.035731	0.087586	0.2903	0.54114
1550	X0.79_619.2138m.z	0.0071381	0.015888	0.04346	0.10217	0.2905	0.54114
1551	X3.83_187.1046m.z	0.00034293	0.0014517	0.08139	0.16364	0.29092	0.54138
1552	X1.63_144.0667m.z	0.0017991	0.0054086	0.33935	0.46506	0.29093	0.54138
1553	X4.15_386.2175m.z	0.0052852	0.012507	0.27817	0.40538	0.29167	0.54222
1554	X2.97_229.1555m.z	0.0099614	0.020979	0.23257	0.35681	0.29154	0.54222
1555	X0.50_91.0553m.z	1.56e-06	2.79e-05	0.00015344	0.00098615	0.29258	0.54364
1556	X0.74_371.2391m.z	0.0039462	0.0098824	8.31e-06	9.49e-05	0.29323	0.54382
1557	X4.96_299.0531n	0.004408	0.010785	0.60374	0.68834	0.29301	0.54382
1558	X2.92_293.0313m.z	0.25438	0.31706	0.016462	0.047836	0.29353	0.54382
1559	X1.04_418.1787m.z	1.57e-06	2.8e-05	0.539	0.63674	0.29493	0.54597
1560	X4.01_362.1446m.z	0.0013467	0.0043313	0.25488	0.38133	0.29497	0.54597
1561	X0.36_229.0169m.z	0.00054951	0.0021183	3.43e-06	4.64e-05	0.29572	0.54706
1562	X1.26_358.2592m.z	0.0013392	0.0043142	0.065158	0.13873	0.296	0.54709
1563	X2.00_287.1013m.z	0.019719	0.03665	0.032819	0.081812	0.29641	0.54757
1564	X2.22_285.1431m.z	5.6e-06	6.8e-05	0.024968	0.06612	0.29674	0.54787
1565	X1.09_174.1497m.z	0.0012729	0.0041356	5.28e-11	5.94e-09	0.29856	0.54968
1566	X1.07_403.1268m.z	5.42e-06	6.63e-05	0.54362	0.63943	0.29921	0.55035
1567	X3.01_750.0870n	0.0041788	0.01037	0.014306	0.04294	0.30043	0.55233
1568	X3.33_330.0569n	0.015705	0.030625	0.022007	0.059855	0.30156	0.55375
1569	X1.12_497.0295m.z	0.002018	0.0059088	0.76333	0.8181	0.30187	0.5539
1570	X2.98_285.1569m.z	0.61991	0.66682	5.4e-05	0.00042654	0.30221	0.55428
1571	X4.35_233.1024m.z	0.0031498	0.0083564	0.87108	0.89688	0.30273	0.55491
1572	X3.30_301.1404m.z	0.00013414	0.00069227	0.1507	0.26051	0.30309	0.55508
1573	X0.54_126.0353n	2.67e-05	0.00021014	5.82e-08	1.82e-06	0.30333	0.55526
1574	X0.73_342.1163m.z	1.38e-06	2.59e-05	0.0012132	0.0055985	0.30553	0.55728
1575	X0.99_151.0156n	0.000759	0.0027544	0.23145	0.35603	0.30545	0.55728
1576	X2.31_182.0586m.z	0.0025099	0.0070262	0.00017653	0.001113	0.30576	0.55728
1577	X4.59_343.1605m.z	0.0046287	0.011203	0.0067665	0.022959	0.30566	0.55728
1578	X2.92_282.0684m.z	0.016326	0.031643	0.092485	0.17989	0.3051	0.55728
1579	X2.64_428.1709m.z	0.022879	0.041465	0.52223	0.62391	0.305	0.55728
1580	X1.59_245.1141m.z	0.0020814	0.0060479	0.027869	0.072105	0.30633	0.55755
1581	X3.16_843.0196m.z	0.0076865	0.016883	0.83103	0.86826	0.3072	0.5586
1582	X5.76_248.1407m.z	0.00028345	0.0012473	0.38403	0.50448	0.30785	0.55898
1583	X3.35_429.1757m.z	6.26e-07	1.49e-05	0.33273	0.45929	0.31008	0.55922
1584	X1.54_230.1376m.z	1.52e-06	2.74e-05	0.023152	0.06248	0.30959	0.55922
1585	X3.37_233.0133m.z	0.0043582	0.010711	0.49488	0.60013	0.30943	0.55922
1586	X2.80_1038.7773m.z	0.0050566	0.012078	3.81e-05	0.00031989	0.31015	0.55922
1587	X4.54_517.0975m.z	0.011958	0.024479	0.28816	0.4166	0.30902	0.55922
1588	X2.44_430.0913n	0.027579	0.048713	1.17e-05	0.00012589	0.31018	0.55922
1589	X3.65_436.1485n	0.081935	0.12249	0.00051849	0.0027197	0.30828	0.55922
1590	X4.04_242.9616m.z	0.11157	0.15919	0.00034908	0.0019346	0.30922	0.55922
1591	X1.24_415.0953m.z	0.22536	0.28678	0.0031466	0.012386	0.30859	0.55922
1592	X1.97_223.1323m.z	2.19e-06	3.54e-05	0.097058	0.18632	0.31089	0.55945
1593	X3.98_304.1424m.z	0.00012115	0.00064495	0.44118	0.55697	0.3108	0.55945
1594	X0.44_333.1505m.z	0.0026213	0.0072651	0.00027	0.0015739	0.31086	0.55945
1595	X4.80_205.0717m.z	0.20427	0.2639	0.016222	0.047319	0.31089	0.55945
1596	X2.37_254.1488m.z	2.37e-05	0.00019467	0.87334	0.89848	0.31139	0.55983
1597	X5.20_132.0906n	0.0021879	0.0063191	0.045677	0.10612	0.31183	0.55983
1598	X2.50_302.1527m.z	0.0053704	0.012661	0.0031483	0.012386	0.3117	0.55983
1599	X4.76_440.0731n	0.0064743	0.014693	0.019444	0.054552	0.31182	0.55983
1600	X0.57_139.9155m.z	0.4896	0.54568	0.005258	0.018897	0.31165	0.55983
1601	X0.50_447.1653m.z	0.017855	0.033936	0.00031086	0.0017533	0.31251	0.56027
1602	X0.39_189.1358m.z	0.097505	0.14193	0.0003525	0.0019507	0.31231	0.56027
1603	X1.08_507.1704m.z	0.030817	0.053493	0.0016493	0.0072164	0.31274	0.56041
1604	X0.77_267.7476m.z	6.96e-06	7.9e-05	0.00049223	0.0026107	0.31463	0.56063
1605	X2.19_176.1652m.z	1.02e-05	0.00010467	0.20869	0.3299	0.31488	0.56063
1606	X0.73_122.1098n	1.05e-05	0.00010578	0.0047405	0.017248	0.31326	0.56063
1607	X1.66_479.1581n	1.16e-05	0.0001153	0.023708	0.063627	0.31484	0.56063
1608	X0.79_332.1105n	7.04e-05	0.00043552	7.42e-05	0.00054486	0.31467	0.56063
1609	X0.88_310.0662n	0.00029115	0.0012753	0.18753	0.30758	0.31492	0.56063
1610	X6.71_250.0942m.z	0.00079461	0.0028558	0.063374	0.13561	0.3149	0.56063
1611	X1.11_483.1093m.z	0.0038621	0.0097336	0.43578	0.55216	0.31481	0.56063
1612	X3.40_361.0776m.z	0.0039173	0.0098245	0.026761	0.069852	0.31359	0.56063
1613	X5.16_207.8657m.z	0.0084177	0.018279	0.83319	0.87005	0.31485	0.56063
1614	X0.43_441.1962m.z	0.17387	0.22983	0.00072768	0.0036422	0.31433	0.56063
1615	X3.39_230.1142m.z	0.0043	0.010608	0.41136	0.53054	0.31522	0.56091
1616	X3.32_293.0641m.z	0.00068186	0.0025241	0.0028408	0.011363	0.31705	0.56253
1617	X0.94_203.0791n	0.00095212	0.0033039	0.88775	0.909	0.31684	0.56253
1618	X1.24_123.0791n	0.0021156	0.0061382	0.00011993	0.00080455	0.31648	0.56253
1619	X1.56_314.1970m.z	0.019818	0.036788	0.058076	0.12661	0.317	0.56253
1620	X1.92_350.1542n	0.20077	0.26016	0.004242	0.015718	0.31668	0.56253
1621	X0.49_269.1395m.z	0.00073888	0.0026961	0.0060796	0.021172	0.31805	0.56359
1622	X1.54_132.1019m.z	0.020278	0.037533	3.47e-06	4.67e-05	0.31836	0.56388
1623	X1.92_224.0562m.z	0.00041488	0.0016876	0.00022278	0.0013374	0.31987	0.56629
1624	X0.76_448.1898n	1.22e-06	2.41e-05	0.0019095	0.0081496	0.32093	0.56649
1625	X6.71_298.0979m.z	0.0011227	0.0037595	0.12212	0.22332	0.32045	0.56649
1626	X0.74_302.0695m.z	0.003491	0.0090323	0.0018586	0.0079499	0.32047	0.56649
1627	X0.49_424.2430n	0.011135	0.02309	0.19389	0.31469	0.32016	0.56649
1628	X3.16_351.0026m.z	0.0081014	0.017703	0.73355	0.79377	0.32223	0.56724
1629	X5.06_246.0000n	0.61466	0.66266	3.12e-06	4.35e-05	0.32207	0.56724
1630	X1.07_458.1581n	3.69e-06	5.13e-05	0.45291	0.56667	0.32306	0.56799
1631	X2.45_179.0056m.z	0.0068186	0.015326	0.82282	0.86219	0.32293	0.56799
1632	X3.16_492.0198n	0.010481	0.021957	0.5617	0.65407	0.32336	0.56826
1633	X0.60_489.0893m.z	1.29e-07	5.08e-06	0.90781	0.9235	0.32513	0.56916
1634	X0.71_364.1890m.z	1.44e-05	0.00013509	0.0026194	0.010656	0.32544	0.56916
1635	X2.84_532.9015m.z	0.0024254	0.0068248	0.00018176	0.0011301	0.32561	0.56916
1636	X0.77_564.2114n	0.0026218	0.0072651	0.71903	0.78246	0.32563	0.56916
1637	X4.50_287.1255m.z	0.0066098	0.014956	0.40895	0.5285	0.32517	0.56916
1638	X0.40_153.0193m.z	0.24128	0.30302	0.00077267	0.0038323	0.32566	0.56916
1639	X2.50_210.1134m.z	0.41019	0.47402	0.015754	0.046269	0.32518	0.56916
1640	X1.07_377.1674m.z	8.18e-07	1.77e-05	0.0015241	0.0067455	0.32625	0.56941
1641	X0.73_376.1463m.z	0.00013716	0.00070309	0.50223	0.60642	0.32609	0.56941
1642	X2.44_332.1424n	0.33161	0.39627	0.00072681	0.0036422	0.32617	0.56941
1643	X1.38_418.1949n	2.31e-05	0.00019193	0.00018957	0.0011692	0.32691	0.56984
1644	X4.79_322.0703n	0.00040268	0.0016522	0.0019982	0.0084902	0.32709	0.56984
1645	X3.75_162.1861m.z	0.0057862	0.013386	0.13086	0.23482	0.32747	0.56998
1646	X1.07_139.0051m.z	0.036873	0.062584	0.011154	0.034932	0.32828	0.5706
1647	X2.10_314.2214n	1.05e-06	2.12e-05	1.18e-05	0.00012676	0.32852	0.57077
1648	X2.65_205.1069m.z	0.0039202	0.0098245	0.90563	0.92178	0.32907	0.57121
1649	X3.95_318.0665n	0.028219	0.049728	0.023318	0.062793	0.32907	0.57121
1650	X1.73_456.0827n	0.33685	0.40104	4e-06	5.26e-05	0.32939	0.5715
1651	X1.80_182.0610m.z	0.00046423	0.0018569	0.026504	0.069465	0.33082	0.57317
1652	X1.77_436.9505m.z	0.001374	0.0043837	0.0081641	0.027053	0.33082	0.57317
1653	X1.80_336.1544m.z	0.0036844	0.0093866	0.72601	0.78804	0.33095	0.57317
1654	X0.76_527.1840m.z	1.56e-07	5.73e-06	8.86e-05	0.00062264	0.33175	0.57404
1655	X1.76_487.0897m.z	0.00014225	0.00072229	0.31526	0.44247	0.33238	0.57435
1656	X1.44_160.1342m.z	0.0072726	0.016094	6.6e-09	3.14e-07	0.33238	0.57435
1657	X0.77_606.2345n	0.0061808	0.014161	0.0012481	0.005716	0.33273	0.57469
1658	X3.36_127.0399m.z	0.0010753	0.0036197	0.00069968	0.0035205	0.33325	0.57505
1659	X1.46_291.0902m.z	6.16e-05	0.00039286	0.023672	0.063627	0.33422	0.57597
1660	X3.16_574.0223n	0.012264	0.024958	0.67422	0.74755	0.3347	0.57611
1661	X4.10_348.0869m.z	0.00083929	0.0029911	0.00047787	0.0025451	0.33526	0.57671
1662	X1.66_329.1145m.z	0.005443	0.012763	0.30088	0.42947	0.33549	0.57685
1663	X0.51_222.0774m.z	5.6e-07	1.4e-05	0.040754	0.097212	0.33664	0.57803
1664	X0.77_199.0603m.z	1.16e-05	0.00011546	3.1e-05	0.00027337	0.33723	0.57803
1665	X1.08_478.1172m.z	0.00018182	0.00087126	0.87184	0.89743	0.33724	0.57803
1666	X1.14_462.1507m.z	0.0017529	0.0052989	0.81525	0.85735	0.33654	0.57803
1667	X1.89_774.9967m.z	0.0050736	0.012103	5.11e-05	0.00041022	0.33682	0.57803
1668	X3.75_162.2519m.z	0.0029517	0.007921	0.22581	0.34999	0.33799	0.5788
1669	X3.45_431.1091m.z	0.0022362	0.0064198	0.00011934	0.00080343	0.33827	0.57903
1670	X1.24_533.0614m.z	0.0028571	0.0077048	0.69908	0.76598	0.33861	0.5791
1671	X1.35_493.2809m.z	0.025204	0.045164	0.080599	0.16213	0.33862	0.5791
1672	X3.79_198.1243m.z	0.010917	0.022713	0.19301	0.3138	0.33958	0.58038
1673	X1.79_241.0378n	0.0027475	0.0075046	0.0071784	0.024185	0.34187	0.5831
1674	X3.73_228.0381m.z	0.60847	0.6571	0.011301	0.035248	0.34178	0.5831
1675	X4.44_384.1855m.z	0.016207	0.031451	0.031382	0.078899	0.34219	0.58335
1676	X0.40_135.0088m.z	0.39966	0.46382	0.0011441	0.0053617	0.34407	0.58554
1677	X0.51_480.1127n	0.00051978	0.0020344	0.67835	0.75058	0.34445	0.58567
1678	X3.32_277.0950m.z	0.041268	0.068777	0.015108	0.044746	0.34434	0.58567
1679	X1.39_136.8629m.z	0.00054664	0.0021115	5.37e-06	6.62e-05	0.34571	0.58629
1680	X3.55_161.0479n	0.015462	0.030204	0.0098791	0.031693	0.34518	0.58629
1681	X5.06_178.9511m.z	0.31887	0.3832	2.22e-05	0.00020834	0.34582	0.58629
1682	X2.48_174.1201m.z	3.35e-06	4.78e-05	4.93e-05	0.00040194	0.3464	0.58638
1683	X0.49_458.1887n	0.00043006	0.0017322	0.0036127	0.013787	0.34636	0.58638
1684	X0.50_386.1613m.z	2.03e-05	0.00017249	0.60143	0.68611	0.34663	0.5865
1685	X2.02_273.0072m.z	0.0039807	0.0099491	0.0008558	0.0041689	0.34731	0.58727
1686	X0.56_520.3311m.z	0.045096	0.074234	0.0093482	0.030372	0.34738	0.58727
1687	X0.50_163.0411m.z	1.33e-08	1.13e-06	1.27e-05	0.00013418	0.34774	0.58735
1688	X1.67_116.0715m.z	3.73e-08	2.26e-06	0.00021301	0.0012888	0.34847	0.58806
1689	X3.16_761.0167m.z	0.0036294	0.0092773	0.76671	0.82057	0.34906	0.58874
1690	X4.59_356.1760m.z	0.025231	0.04517	0.66781	0.74226	0.34918	0.58874
1691	X3.83_431.2169m.z	3.38e-05	0.00024493	0.086389	0.17126	0.34957	0.58909
1692	X1.94_132.1036m.z	0.53096	0.58563	0.0024025	0.0099106	0.34982	0.58909
1693	X1.59_443.1847m.z	0.0014844	0.0046565	0.19863	0.31966	0.3506	0.5901
1694	X4.15_332.2064m.z	1.79e-06	3.08e-05	0.065517	0.13942	0.35266	0.59252
1695	X0.39_865.4991m.z	0.00099012	0.0034079	0.0072617	0.024401	0.35365	0.59391
1696	X4.10_386.0427m.z	0.00051747	0.0020275	0.0015142	0.0067251	0.35393	0.59403
1697	X0.57_267.1459m.z	0.00071883	0.0026254	6.45e-05	0.00049503	0.35402	0.59403
1698	X5.41_262.1409m.z	0.00041527	0.0016876	0.78795	0.83554	0.35469	0.59475
1699	X1.70_225.0175m.z	0.0049255	0.011824	0.14659	0.25559	0.35477	0.59475
1700	X1.05_385.1547m.z	3.15e-05	0.00023437	0.87769	0.90174	0.3564	0.59522
1701	X3.13_174.0509m.z	0.00011168	0.00061239	0.0036331	0.013838	0.35617	0.59522
1702	X1.17_448.1321m.z	0.00030837	0.001334	0.0016447	0.0072124	0.35583	0.59522
1703	X1.17_117.0557m.z	0.00075918	0.0027544	0.31175	0.43974	0.35607	0.59522
1704	X1.04_341.1970m.z	0.0080707	0.017646	1.85e-07	4.59e-06	0.35609	0.59522
1705	X1.01_405.0824m.z	0.52697	0.5824	3.31e-05	0.00028872	0.35618	0.59522
1706	X3.39_398.2543m.z	1.15e-08	1.13e-06	0.019926	0.055617	0.35717	0.59546
1707	X1.76_489.1364m.z	0.014718	0.029011	0.97675	0.9824	0.35722	0.59546
1708	X3.79_117.0799n	0.173	0.22922	0.017227	0.04953	0.35678	0.59546
1709	X3.66_387.2236n	4.42e-07	1.21e-05	0.22673	0.35074	0.35812	0.59594
1710	X4.48_218.0669m.z	0.1011	0.14644	0.016412	0.047762	0.35907	0.59726
1711	X1.54_283.9867m.z	5.31e-07	1.34e-05	0.19257	0.31348	0.36005	0.59745
1712	X4.25_370.1156n	0.00011567	0.00062388	0.0012137	0.0055985	0.36012	0.59745
1713	X0.74_286.0965m.z	0.0025819	0.0071753	0.26874	0.39419	0.36003	0.59745
1714	X0.74_168.0759n	0.0026732	0.0073862	4.2e-05	0.00035052	0.35982	0.59745
1715	X3.32_270.1177m.z	0.0088414	0.019005	0.22067	0.34461	0.36115	0.59837
1716	X0.74_139.1128m.z	1.18e-08	1.13e-06	0.34044	0.46595	0.36195	0.59841
1717	X0.76_157.0869m.z	0.00027836	0.0012348	0.016462	0.047836	0.36183	0.59841
1718	X0.76_518.2011n	0.00069546	0.002567	0.10926	0.20521	0.36162	0.59841
1719	X1.66_243.0513n	0.002226	0.0064049	0.0085628	0.028228	0.36268	0.59908
1720	X5.09_193.8800n	0.019439	0.036225	0.30105	0.42956	0.36268	0.59908
1721	X3.40_310.1501n	6.42e-05	0.00040556	0.2634	0.38935	0.36376	0.5998
1722	X1.44_383.1664m.z	0.57367	0.62588	8.47e-05	0.00059878	0.36347	0.5998
1723	X3.66_447.1899m.z	0.00062519	0.002337	0.00099186	0.0047541	0.3646	0.59993
1724	X4.62_325.1094n	0.016051	0.031205	0.098064	0.18778	0.36437	0.59993
1725	X1.70_283.2639m.z	0.20741	0.26741	0.010238	0.032624	0.36483	0.60005
1726	X5.46_295.1297m.z	0.011273	0.023313	0.0036847	0.013991	0.3654	0.60047
1727	X0.92_300.2180m.z	0.00016598	0.00081581	0.044263	0.10365	0.36579	0.6007
1728	X1.38_170.0496m.z	1.32e-07	5.13e-06	0.00069375	0.0034952	0.36648	0.601
1729	X1.41_317.1940m.z	3.76e-07	1.11e-05	0.7379	0.7971	0.36668	0.60102
1730	X2.03_232.1550m.z	1.71e-05	0.0001508	0.046155	0.10703	0.36693	0.60117
1731	X1.52_238.1078m.z	3.2e-06	4.65e-05	1.17e-06	2.02e-05	0.36746	0.60153
1732	X1.76_188.0926m.z	0.018678	0.035115	0.13626	0.24163	0.36741	0.60153
1733	X0.73_127.0409m.z	0.008636	0.018647	0.0050853	0.018349	0.36906	0.60238
1734	X3.95_493.2280m.z	0.022113	0.040306	0.25995	0.38574	0.36897	0.60238
1735	X0.71_310.1641m.z	0.095165	0.13922	0.002148	0.0089968	0.3694	0.60264
1736	X5.20_172.1087m.z	0.0015683	0.0048717	0.021589	0.059012	0.3706	0.60407
1737	X3.40_221.0665m.z	0.67947	0.72155	8.02e-11	8.52e-09	0.37075	0.60407
1738	X2.03_196.1582n	2.25e-08	1.59e-06	0.00052161	0.0027324	0.37389	0.60583
1739	X4.58_117.0195m.z	4.71e-06	6e-05	0.013761	0.041533	0.37354	0.60583
1740	X1.66_424.1314m.z	0.0015168	0.0047543	0.017604	0.05035	0.37339	0.60583
1741	X3.98_491.2417m.z	0.0031318	0.0083212	0.028867	0.074386	0.37375	0.60583
1742	X1.09_192.1436m.z	0.013717	0.027405	0.76081	0.81585	0.3733	0.60583
1743	X1.49_97.1021m.z	0.022139	0.040333	0.020622	0.05698	0.3727	0.60583
1744	X0.99_378.1297m.z	0.026709	0.047483	0.27998	0.40771	0.37305	0.60583
1745	X0.74_561.2062m.z	0.036168	0.061443	0.0043382	0.016013	0.37311	0.60583
1746	X0.73_315.1057n	3.35e-08	2.06e-06	1.34e-06	2.22e-05	0.37475	0.60587
1747	X3.90_212.0874m.z	0.0016445	0.0050552	0.45928	0.57078	0.37439	0.60587
1748	X1.54_125.1447n	0.0043192	0.010642	0.0013558	0.0061431	0.3746	0.60587
1749	X4.14_265.1912m.z	0.04457	0.073464	6.25e-05	0.00048467	0.37487	0.60587
1750	X1.52_106.9809m.z	0.0018853	0.0056104	0.23599	0.36079	0.37565	0.60637
1751	X0.79_439.1641m.z	1.69e-06	2.94e-05	0.00052359	0.002739	0.37615	0.60692
1752	X3.16_1089.5271m.z	5.26e-05	0.00034706	0.87968	0.90306	0.37793	0.6072
1753	X1.11_407.1221m.z	0.0010184	0.0034803	0.15946	0.27165	0.37739	0.6072
1754	X0.74_234.1601n	0.0011515	0.0038422	0.13663	0.2421	0.37838	0.6072
1755	X3.10_339.1019n	0.0025294	0.0070684	0.65288	0.72936	0.37762	0.6072
1756	X0.77_185.0340m.z	0.013412	0.02691	0.00039989	0.0021814	0.37712	0.6072
1757	X2.94_177.1009n	0.01449	0.028651	0.1028	0.19528	0.37768	0.6072
1758	X5.74_279.6871m.z	0.022071	0.040268	0.00020263	0.0012338	0.37766	0.6072
1759	X0.61_251.0323m.z	0.02238	0.040694	0.83735	0.8717	0.37803	0.6072
1760	X2.19_116.0355m.z	0.074981	0.11409	6.28e-05	0.00048604	0.3771	0.6072
1761	X1.21_218.0137m.z	0.25063	0.31331	0.014624	0.043758	0.37818	0.6072
1762	X2.64_437.2133m.z	0.004709	0.011375	0.004348	0.016033	0.37871	0.60747
1763	X1.52_439.0583m.z	0.011203	0.023195	0.24966	0.3766	0.37908	0.6078
1764	X0.71_81.0425m.z	2.22e-06	3.54e-05	1.13e-10	1.14e-08	0.37934	0.60793
1765	X1.86_245.0982m.z	0.022542	0.040931	0.75012	0.80688	0.37948	0.60793
1766	X1.31_158.0822m.z	1.47e-06	2.66e-05	0.068399	0.14395	0.37979	0.60799
1767	X1.79_378.0513m.z	0.0093644	0.019972	0.58956	0.67865	0.37983	0.60799
1768	X3.01_914.0623m.z	0.0086993	0.018741	0.17243	0.28769	0.38013	0.60821
1769	X3.63_128.0587n	1.85e-05	0.00015991	0.024744	0.065692	0.38062	0.60874
1770	X2.97_149.0456m.z	0.010866	0.02262	8.09e-05	0.00058147	0.38162	0.60983
1771	X4.10_557.0742m.z	0.0087531	0.018836	0.006615	0.022586	0.38379	0.61247
1772	X2.70_181.0716m.z	0.017178	0.03296	0.22621	0.35022	0.38409	0.61247
1773	X1.73_383.1226m.z	0.12212	0.17149	3.53e-05	0.00030473	0.38403	0.61247
1774	X2.74_368.9396m.z	0.00047826	0.0019011	0.22428	0.34816	0.38451	0.61266
1775	X1.14_449.1496m.z	1.55e-05	0.00014258	0.0017025	0.0074001	0.38587	0.613
1776	X2.98_85.0292m.z	5.76e-05	0.00037196	0.018362	0.052205	0.38601	0.613
1777	X6.03_130.0871m.z	0.00041796	0.0016967	0.346	0.47127	0.38505	0.613
1778	X1.84_481.0962m.z	0.00051547	0.0020238	0.055962	0.1232	0.38505	0.613
1779	X0.44_332.9994n	0.0059603	0.01373	0.073383	0.15177	0.38569	0.613
1780	X2.37_159.0103m.z	0.077566	0.11724	0.0014925	0.0066442	0.38556	0.613
1781	X2.31_413.1494m.z	5.15e-05	0.00034218	5.21e-05	0.00041533	0.38642	0.61314
1782	X2.31_401.1800m.z	0.0022565	0.0064588	7.09e-12	1e-09	0.38628	0.61314
1783	X0.41_188.9478m.z	0.0090641	0.019407	0.17698	0.29338	0.38682	0.61353
1784	X1.67_300.0392m.z	0.031249	0.054046	0.0024627	0.010126	0.3872	0.61362
1785	X2.84_1118.7082m.z	0.091011	0.13408	0.0052511	0.01889	0.38719	0.61362
1786	X2.31_399.1634m.z	0.00032491	0.0013943	4.52e-05	0.00037426	0.38841	0.61477
1787	X3.66_230.1144m.z	0.0048984	0.011766	0.13367	0.23886	0.38866	0.6149
1788	X1.09_356.2441m.z	0.019485	0.036286	0.23692	0.36181	0.38922	0.61554
1789	X0.61_293.0571m.z	0.00012408	0.00065445	7.01e-06	8.22e-05	0.39031	0.61563
1790	X3.13_354.0282m.z	0.0047715	0.011504	0.25878	0.38444	0.39042	0.61563
1791	X1.52_125.0540m.z	0.04252	0.070511	0.0022124	0.0092161	0.39073	0.61563
1792	X4.79_419.0350m.z	0.0028528	0.0076988	6.58e-05	0.00050119	0.39176	0.61625
1793	X2.54_230.1250n	0.0081769	0.017827	0.9313	0.94364	0.39235	0.61686
1794	X2.72_363.0706m.z	0.6107	0.65896	0.00033709	0.0018818	0.39276	0.61686
1795	X2.03_814.9729m.z	0.066672	0.10343	0.012677	0.038878	0.39337	0.61751
1796	X0.53_461.1221m.z	1.12e-07	4.73e-06	0.20516	0.32623	0.39394	0.61798
1797	X0.56_198.1224m.z	0.00021684	0.00099543	3.6e-07	8.19e-06	0.39423	0.6181
1798	X3.65_275.1585m.z	6.18e-05	0.00039286	0.019155	0.053898	0.39476	0.61842
1799	X3.42_269.0786n	0.00021851	0.0010011	0.0062803	0.021684	0.3946	0.61842
1800	X3.56_255.0634n	0.78286	0.81371	0.0044931	0.016505	0.39529	0.619
1801	X1.80_274.1657m.z	0.00043349	0.0017431	0.32357	0.4504	0.39607	0.61921
1802	X0.50_232.1432n	0.0011765	0.0039086	5.54e-05	0.00043602	0.3958	0.61921
1803	X0.76_258.7820m.z	0.00023126	0.0010505	0.31992	0.44746	0.39707	0.62
1804	X1.11_286.2000m.z	1.04e-05	0.00010515	0.069771	0.14589	0.39776	0.62032
1805	X3.32_203.1289n	0.045983	0.075434	7.03e-07	1.38e-05	0.39774	0.62032
1806	X1.83_317.1196m.z	7.02e-08	3.58e-06	0.0025091	0.010273	0.39859	0.62133
1807	X1.74_299.1857m.z	0.00014242	0.00072229	0.0015723	0.0069429	0.39902	0.62152
1808	X3.01_250.0300n	0.0052142	0.012371	0.066482	0.141	0.39949	0.62201
1809	X1.04_461.1149m.z	1.12e-05	0.00011226	0.93936	0.94929	0.40061	0.62273
1810	X4.13_145.0617m.z	0.014231	0.02824	0.52602	0.62703	0.40058	0.62273
1811	X2.57_342.0363n	0.029854	0.052153	0.0014668	0.0065525	0.40042	0.62273
1812	X0.73_335.1328n	3.26e-07	1e-05	0.00018041	0.0011254	0.40235	0.62316
1813	X5.29_225.1231m.z	0.00011194	0.00061239	0.32377	0.4504	0.40176	0.62316
1814	X1.56_296.9475m.z	0.00033796	0.0014449	0.084024	0.1677	0.40216	0.62316
1815	X0.74_107.0503m.z	0.0003418	0.0014507	0.0013196	0.005993	0.40158	0.62316
1816	X0.70_303.1138m.z	0.00038741	0.0015998	7.85e-05	0.00056751	0.40234	0.62316
1817	X0.39_385.2746m.z	0.018887	0.035404	0.17061	0.28514	0.40166	0.62316
1818	X4.78_285.0879m.z	0.012051	0.024643	0.62243	0.70374	0.40265	0.62338
1819	X2.61_186.0268n	2.6e-05	0.00020674	0.6745	0.74762	0.40336	0.62346
1820	X0.76_240.9445m.z	0.018863	0.035377	0.39106	0.51108	0.40295	0.62346
1821	X0.47_220.0909m.z	0.027807	0.04907	0.00017511	0.0011097	0.40305	0.62346
1822	X3.29_404.1905n	0.028733	0.050547	0.0004082	0.0022141	0.40335	0.62346
1823	X4.55_344.1451m.z	0.00089678	0.0031548	0.0043367	0.016013	0.4038	0.62364
1824	X1.63_100.0769m.z	0.001545	0.004822	0.76708	0.82074	0.40375	0.62364
1825	X0.47_370.1610m.z	9.61e-06	0.00010072	0.087316	0.17267	0.40417	0.62396
1826	X3.13_183.0147m.z	3.47e-07	1.04e-05	1.11e-05	0.00012054	0.40717	0.62486
1827	X2.13_158.1185m.z	1.8e-06	3.08e-05	4.11e-08	1.41e-06	0.40599	0.62486
1828	X1.70_222.0448m.z	2.23e-05	0.00018577	0.003006	0.011949	0.4065	0.62486
1829	X1.69_455.0820m.z	0.00086868	0.0030843	0.013127	0.039944	0.4071	0.62486
1830	X2.45_310.9217m.z	0.0010266	0.003499	0.69649	0.76424	0.40729	0.62486
1831	X1.32_139.0972m.z	0.0014124	0.0044636	0.0085478	0.028227	0.40583	0.62486
1832	X1.70_261.0311n	0.0047507	0.011462	0.30036	0.42889	0.4065	0.62486
1833	X4.73_793.4426m.z	0.082195	0.12278	0.017019	0.049155	0.40781	0.62528
1834	X0.76_94.0541n	0.12109	0.17037	0.00015292	0.00098609	0.40816	0.62557
1835	X3.33_410.1483n	0.122	0.17139	2.46e-05	0.0002267	0.40853	0.6259
1836	X5.12_244.9986m.z	0.87376	0.89602	0.0019325	0.0082202	0.40882	0.62608
1837	X0.77_269.7457m.z	2.45e-06	3.83e-05	0.0014416	0.0064552	0.41147	0.62615
1838	X0.73_212.1287m.z	4.07e-05	0.00028072	0.51316	0.61605	0.40971	0.62615
1839	X3.55_375.0360n	0.019698	0.03665	0.025929	0.068287	0.41133	0.62615
1840	X0.50_500.2043n	0.00013448	0.00069307	0.0053953	0.019354	0.41292	0.62709
1841	X4.60_133.0828n	0.00035945	0.0015043	0.4755	0.58373	0.41349	0.62758
1842	X0.99_279.0390m.z	0.013582	0.027165	0.19144	0.31204	0.41438	0.62811
1843	X2.98_204.1239m.z	9.87e-05	0.00055442	0.02151	0.058838	0.41541	0.62813
1844	X0.76_100.0164n	1.02e-06	2.09e-05	1.34e-13	3.94e-11	0.4161	0.62891
1845	X0.79_534.2272n	0.0017818	0.0053693	0.0014727	0.0065667	0.41734	0.63003
1846	X2.41_478.1143n	0.10409	0.1501	0.00020183	0.0012309	0.41739	0.63003
1847	X0.76_273.0790m.z	0.14194	0.19441	0.0012409	0.0056965	0.41731	0.63003
1848	X1.44_290.1117n	0.0051597	0.01227	0.4377	0.5536	0.41799	0.63004
1849	X0.76_153.0910n	0.14898	0.20202	2.27e-06	3.35e-05	0.41798	0.63004
1850	X0.73_336.1467m.z	0.0001494	0.00075371	1.12e-10	1.14e-08	0.41842	0.63018
1851	X1.14_461.2253m.z	0.00078413	0.0028288	0.026815	0.069946	0.42018	0.63194
1852	X3.27_347.0217m.z	0.0012218	0.0040292	0.0029515	0.011769	0.42057	0.63194
1853	X6.00_217.1195m.z	0.0018817	0.0056099	0.31099	0.439	0.41985	0.63194
1854	X1.54_463.1282m.z	0.0025013	0.0070073	0.0055068	0.019698	0.42074	0.63194
1855	X4.85_365.1688m.z	0.0044551	0.010886	0.1065	0.20062	0.41996	0.63194
1856	X1.82_393.1251m.z	0.026294	0.046854	0.0073261	0.024553	0.42099	0.63206
1857	X0.73_189.1591n	2.38e-05	0.0001955	0.84413	0.87601	0.42351	0.63361
1858	X1.67_263.1402m.z	0.00010591	0.00058782	2.65e-05	0.00023938	0.42328	0.63361
1859	X5.76_225.1265m.z	0.00046622	0.0018629	0.55398	0.64922	0.42315	0.63361
1860	X0.47_157.0871m.z	0.00097974	0.0033813	0.00088878	0.0043022	0.42452	0.63416
1861	X2.67_188.0251m.z	0.0052149	0.012371	0.0026239	0.010663	0.42416	0.63416
1862	X0.39_109.0296m.z	0.33362	0.39793	5.53e-07	1.16e-05	0.42423	0.63416
1863	X1.15_299.1302m.z	7.67e-05	0.00046117	0.82296	0.86219	0.42572	0.63493
1864	X1.01_536.1687m.z	8.41e-05	0.00049752	0.75283	0.80934	0.42565	0.63493
1865	X1.52_279.0852m.z	0.0010833	0.0036433	5.17e-05	0.0004138	0.4259	0.63494
1866	X1.57_104.1671m.z	0.00031041	0.0013412	0.0086484	0.028412	0.42612	0.63503
1867	X1.79_371.1351m.z	0.00021891	0.0010013	0.055559	0.1225	0.42692	0.63523
1868	X0.73_348.0892m.z	8.85e-05	0.00051451	1.63e-06	2.59e-05	0.4273	0.6353
1869	X1.36_244.9759m.z	6.68e-07	1.54e-05	0.0062953	0.021698	0.42855	0.63617
1870	X1.09_192.2172m.z	0.01356	0.027135	0.54107	0.63761	0.42926	0.63698
1871	X0.37_200.9882m.z	0.014287	0.028322	0.25796	0.38391	0.42943	0.63698
1872	X5.36_217.1195m.z	0.0035893	0.0092241	0.93672	0.94761	0.43006	0.63755
1873	X6.42_246.1821m.z	0.0070614	0.015772	0.01421	0.042718	0.43032	0.63755
1874	X0.76_205.0765n	0.93973	0.95218	0.010267	0.032689	0.43025	0.63755
1875	X1.35_206.1173m.z	0.00042151	0.0017039	0.00029578	0.0016907	0.43071	0.63789
1876	X3.43_303.0896m.z	0.00033896	0.001445	0.46621	0.57602	0.43178	0.638
1877	X0.74_277.5710n	0.003743	0.0095104	0.84246	0.87495	0.43164	0.638
1878	X1.14_486.1769m.z	0.0009261	0.0032371	0.59074	0.67939	0.43382	0.63952
1879	X4.27_311.1590m.z	0.0025691	0.007145	0.47957	0.58729	0.43373	0.63952
1880	X1.42_262.1078m.z	2.21e-05	0.00018401	0.014572	0.043635	0.4355	0.64101
1881	X2.92_323.1179m.z	0.0027239	0.0074655	0.0031334	0.012353	0.43538	0.64101
1882	X1.52_125.1129m.z	0.035203	0.060016	0.0015209	0.0067393	0.43543	0.64101
1883	X1.57_174.0771m.z	6.75e-05	0.0004236	0.53108	0.63039	0.43593	0.6414
1884	X1.54_258.9928m.z	4.92e-07	1.27e-05	0.01313	0.039944	0.43622	0.64158
1885	X0.99_415.0757n	0.00034279	0.0014517	0.13541	0.24062	0.43952	0.6452
1886	X0.56_342.2644m.z	0.0066412	0.015018	0.095948	0.18453	0.44046	0.64601
1887	X1.52_358.1062m.z	0.019261	0.035946	2.78e-05	0.00024793	0.44058	0.64601
1888	X0.49_436.1942n	0.0042151	0.010433	0.11167	0.20861	0.44093	0.64628
1889	X1.14_484.1461m.z	0.0012964	0.0042013	0.053343	0.11929	0.44168	0.64663
1890	X4.10_189.0336m.z	0.002059	0.0059966	0.00046253	0.0024737	0.44167	0.64663
1891	X1.93_447.0949m.z	0.85689	0.88156	6.29e-05	0.00048626	0.44263	0.64777
1892	X0.73_487.1679n	2.69e-05	0.000211	0.0020066	0.0085166	0.44512	0.64997
1893	X2.31_397.0845m.z	0.016753	0.032338	0.57747	0.66775	0.44507	0.64997
1894	X1.74_364.0569n	0.031797	0.054846	0.0006571	0.0033414	0.44483	0.64997
1895	X3.29_407.0295m.z	0.058938	0.093094	0.00063888	0.0032662	0.44538	0.65005
1896	X0.79_467.1435m.z	2.27e-06	3.58e-05	0.00068636	0.0034626	0.44588	0.65054
1897	X1.77_293.9939m.z	0.0057794	0.013378	0.32346	0.4504	0.44686	0.65072
1898	X3.67_116.0483n	0.047016	0.076931	0.0021067	0.008892	0.44703	0.65072
1899	X2.03_307.1267m.z	0.1465	0.19936	4.53e-06	5.71e-05	0.44671	0.65072
1900	X1.02_211.0629n	0.0015216	0.0047623	0.23638	0.36113	0.44771	0.65121
1901	X3.55_338.0878m.z	0.0099721	0.020979	0.010563	0.033382	0.44884	0.65163
1902	X2.17_342.0985n	1.43e-05	0.00013509	8.02e-05	0.00057829	0.44937	0.65165
1903	X5.29_319.1606m.z	0.0046676	0.01129	0.86246	0.8904	0.4492	0.65165
1904	X3.37_236.1500m.z	0.21606	0.2766	0.0012443	0.0057051	0.44921	0.65165
1905	X4.03_351.1638m.z	0.71301	0.75277	0.0059527	0.020845	0.45049	0.65178
1906	X1.67_198.9980m.z	0.015963	0.03108	0.091669	0.17876	0.4516	0.65264
1907	X3.63_110.0482n	0.0002331	0.0010574	0.01366	0.041293	0.45276	0.65284
1908	X4.30_492.1835n	0.021728	0.039813	0.23854	0.364	0.4526	0.65284
1909	X3.26_346.1370n	0.13209	0.18347	0.0014021	0.0062931	0.45256	0.65284
1910	X0.74_208.0977m.z	0.0028512	0.0076988	0.0072467	0.024377	0.45295	0.65288
1911	X3.00_204.2057m.z	0.001452	0.0045625	0.085192	0.16958	0.45363	0.65361
1912	X3.13_429.0249m.z	5.2e-06	6.44e-05	0.26726	0.39292	0.4539	0.65375
1913	X1.59_265.1446m.z	0.0016635	0.0050931	0.070185	0.14642	0.45443	0.65428
1914	X1.89_324.9686m.z	0.00097444	0.0033661	2.6e-05	0.00023523	0.45527	0.65481
1915	X2.64_115.0404n	0.010703	0.022354	4.73e-07	1.02e-05	0.45527	0.65481
1916	X5.15_297.1453m.z	0.021726	0.039813	8.1e-05	0.00058147	0.45532	0.65481
1917	X2.75_192.9673m.z	0.0056935	0.013219	0.77571	0.82673	0.45585	0.65508
1918	X1.12_287.0894m.z	0.014382	0.028467	0.60666	0.69105	0.45581	0.65508
1919	X0.50_203.0026m.z	3.93e-05	0.00027525	0.00028262	0.0016301	0.4579	0.65753
1920	X4.85_145.0506m.z	0.0017861	0.005377	0.10199	0.19414	0.45831	0.65763
1921	X2.64_218.1032m.z	0.0049608	0.011894	0.0037892	0.014306	0.45826	0.65763
1922	X4.03_127.0509m.z	0.001225	0.0040292	0.62634	0.70671	0.45928	0.65877
1923	X2.34_580.0791m.z	0.0013527	0.0043361	0.28769	0.41625	0.46148	0.66118
1924	X1.77_119.0502m.z	8.79e-05	0.00051179	8.1e-05	0.00058147	0.46225	0.66154
1925	X4.03_258.0860n	0.0096451	0.020468	0.88785	0.909	0.46208	0.66154
1926	X0.74_423.1636m.z	1.36e-06	2.57e-05	2.81e-10	2.34e-08	0.46339	0.66215
1927	X1.09_516.0887m.z	0.0032121	0.0084612	0.54061	0.63746	0.46334	0.66215
1928	X3.33_366.9846m.z	0.027115	0.048047	0.05379	0.12015	0.46354	0.66215
1929	X1.93_191.0243m.z	0.003991	0.0099685	0.49031	0.59646	0.4639	0.66217
1930	X3.42_130.0873m.z	0.0035515	0.0091535	0.00051378	0.0027062	0.46413	0.66225
1931	X4.76_401.1085m.z	0.00015833	0.00078633	0.0017029	0.0074001	0.46511	0.66316
1932	X1.07_405.1480m.z	2.54e-05	0.00020377	0.40771	0.52726	0.46578	0.66362
1933	X4.44_265.0703m.z	0.0022064	0.0063581	0.14719	0.25607	0.46653	0.6638
1934	X0.85_410.1032m.z	3.94e-05	0.00027574	2.02e-05	0.00019499	0.46704	0.66418
1935	X1.02_147.0296m.z	0.0002083	0.00096203	0.00011365	0.00077193	0.46749	0.66457
1936	X4.58_73.0292m.z	4.08e-05	0.00028098	0.019753	0.055174	0.46838	0.66547
1937	X3.52_127.0506m.z	0.00059095	0.0022352	0.0093337	0.03035	0.46848	0.66547
1938	X3.69_433.2286m.z	0.0034611	0.008973	0.25285	0.37942	0.46931	0.66641
1939	X6.00_307.1508m.z	0.0024251	0.0068248	0.38978	0.50993	0.47149	0.66805
1940	X6.03_189.1607m.z	0.0050934	0.012143	0.14563	0.25464	0.47169	0.66805
1941	X5.08_194.9277m.z	0.017706	0.033719	0.90303	0.91987	0.47145	0.66805
1942	X1.56_453.1364m.z	0.00041873	0.001698	0.010362	0.032909	0.47377	0.66927
1943	X3.35_325.0536m.z	0.002811	0.0076181	0.0095056	0.030739	0.47377	0.66927
1944	X3.07_304.1130m.z	0.017022	0.032741	0.34787	0.47286	0.47367	0.66927
1945	X3.12_190.0250m.z	0.00020019	0.00093508	0.25255	0.37942	0.47415	0.66956
1946	X3.01_395.0256m.z	0.00019086	0.00090607	0.010237	0.032624	0.47525	0.67011
1947	X0.73_463.1585m.z	3.97e-06	5.35e-05	0.0013652	0.006178	0.47568	0.67038
1948	X6.03_145.0984m.z	0.0013558	0.0043422	0.44512	0.56021	0.47623	0.67075
1949	X1.42_228.1236m.z	3.15e-05	0.00023437	0.41157	0.53063	0.47664	0.67109
1950	X1.86_245.1827m.z	0.010582	0.022124	0.69828	0.76555	0.47737	0.67162
1951	X0.44_314.1063m.z	1.61e-08	1.25e-06	0.084216	0.16791	0.4779	0.67196
1952	X1.52_528.1631n	0.010712	0.02236	0.15545	0.2662	0.47797	0.67196
1953	X3.65_281.1194m.z	0.0013745	0.0043837	1.91e-05	0.00018507	0.47818	0.67199
1954	X0.74_297.1656m.z	3.24e-05	0.00023764	0.0036967	0.01401	0.47973	0.67203
1955	X1.01_443.1553m.z	0.00011986	0.00064016	0.78162	0.82993	0.47988	0.67203
1956	X5.06_288.1073n	0.012893	0.026061	0.45875	0.57049	0.47979	0.67203
1957	X2.07_119.0351m.z	0.026291	0.046854	0.69196	0.76145	0.47977	0.67203
1958	X1.57_176.0381m.z	0.00047567	0.0018948	0.083422	0.16676	0.48043	0.67247
1959	X1.56_247.1538m.z	2.3e-07	7.86e-06	0.046868	0.10797	0.48395	0.67393
1960	X0.77_489.1706m.z	2.19e-06	3.54e-05	0.47055	0.57988	0.48348	0.67393
1961	X2.64_132.0219m.z	0.0013959	0.0044353	3.2e-05	0.00028141	0.48394	0.67393
1962	X1.21_257.9747m.z	0.0016471	0.005057	0.55692	0.65044	0.48371	0.67393
1963	X0.73_253.0443m.z	0.086873	0.12902	5.01e-05	0.00040619	0.48317	0.67393
1964	X4.34_152.9866m.z	0.1829	0.23952	0.016159	0.047206	0.48324	0.67393
1965	X0.76_597.1884m.z	0.014004	0.027847	0.023717	0.063627	0.48438	0.67404
1966	X1.32_126.0667m.z	0.0032128	0.0084612	0.6292	0.70902	0.48457	0.67405
1967	X3.13_1125.0448m.z	0.0043912	0.01075	0.38884	0.50899	0.48555	0.67494
1968	X0.76_584.2940m.z	5.25e-05	0.00034685	0.1306	0.23452	0.48613	0.6755
1969	X0.39_268.0643m.z	0.022907	0.041495	0.11132	0.20827	0.48633	0.67553
1970	X5.80_110.0615m.z	0.0049762	0.011923	0.75778	0.81352	0.48778	0.67698
1971	X4.82_112.0768m.z	0.00051715	0.0020275	0.09653	0.18549	0.48824	0.6772
1972	X1.11_456.1082n	0.0058732	0.013562	0.042553	0.10069	0.48869	0.67733
1973	X1.90_394.0709n	0.075158	0.11419	0.00064432	0.0032852	0.489	0.67752
1974	X0.44_126.9887m.z	0.0088999	0.019109	8.87e-10	5.85e-08	0.48992	0.67854
1975	X0.88_145.0139m.z	6.08e-05	0.00039035	1.99e-07	4.85e-06	0.49014	0.6786
1976	X2.35_138.0732m.z	6.53e-06	7.52e-05	0.66799	0.74226	0.4914	0.67911
1977	X3.26_253.0927m.z	0.0070694	0.015772	0.0020335	0.0086113	0.49115	0.67911
1978	X3.56_209.0668m.z	0.040901	0.068269	0.0027865	0.011181	0.49135	0.67911
1979	X0.56_155.0810m.z	0.016353	0.031679	5.79e-08	1.82e-06	0.49189	0.67955
1980	X1.38_240.1233m.z	5.88e-07	1.45e-05	0.72859	0.78939	0.49324	0.68082
1981	X0.76_121.0296m.z	0.38103	0.44572	0.0043315	0.016013	0.49336	0.68082
1982	X0.44_442.1477m.z	0.0017061	0.0052104	0.014276	0.042884	0.49493	0.68252
1983	X1.12_310.1116m.z	1e-07	4.58e-06	2.19e-06	3.26e-05	0.49556	0.68314
1984	X1.54_544.2254m.z	6.96e-05	0.00043236	0.018024	0.051359	0.49609	0.68362
1985	X3.97_339.1064m.z	0.024277	0.043687	0.015521	0.045689	0.49711	0.68478
1986	X1.42_459.0977m.z	0.0013447	0.0043283	0.0024751	0.010155	0.49775	0.68497
1987	X3.70_445.1857m.z	0.00020051	0.00093508	0.36732	0.48998	0.4996	0.6864
1988	X0.74_230.1094n	5.53e-05	0.00036047	0.0055417	0.019734	0.50028	0.68692
1989	X2.97_241.1555m.z	0.027864	0.049147	0.46771	0.5775	0.50083	0.68743
1990	X0.49_438.2221n	0.00016768	0.00082205	0.52978	0.62934	0.5042	0.69027
1991	X2.94_201.0883m.z	0.00051067	0.002007	0.11189	0.20892	0.50399	0.69027
1992	X1.38_362.1543n	1.08e-08	1.13e-06	1.16e-06	2.01e-05	0.50626	0.69093
1993	X1.73_254.0793m.z	9.68e-07	2.02e-05	0.0063557	0.021876	0.50616	0.69093
1994	X0.73_507.1839m.z	3.52e-05	0.00025245	0.010493	0.033189	0.50606	0.69093
1995	X5.30_357.1178m.z	0.0011777	0.0039092	0.81909	0.85935	0.50663	0.69093
1996	X1.36_120.0454m.z	0.0018622	0.0055634	1.83e-07	4.57e-06	0.50646	0.69093
1997	X5.76_273.1421m.z	0.0048065	0.011582	0.81571	0.85741	0.50655	0.69093
1998	X2.60_237.0872n	0.088595	0.13121	0.00016012	0.0010274	0.50565	0.69093
[truncated: 500 more rows]
